# Supplementary material for: Effects of a transient lack of dietary mineral phosphorus on renal gene expression and plasma metabolites in two high-yielding laying hen strains
Source: BMC Genomics. 2025 Feb 10;26:129. doi: 10.1186/s12864-025-11294-6 (PMC11812262; doi:10.1186/s12864-025-11294-6)
Supplement: Supplementary file 1 — Supplementary Material 1 [file 12864_2025_11294_MOESM1_ESM.xlsx]

## Sheet: Feed Table
Effects of a transient lack of dietary mineral phosphorus on renal gene expression and plasma metabolites in two high-yielding laying hen strains
Hiba Qasir, Henry Reyer, Michael Oster, Siriluck Ponsuksili, Nares Trakooljul, Eduard Muráni, Vera Sommerfeld, Markus Rodehutscord, Klaus Wimmers
Supplementary Table S1. Feed ingredients and nutrients in low P diets lacking mineral P supplement (P-) and in high P diets supplemented with 1 g/kg mineral P (P+) supplied to LSL and LB laying hens at weeks 19 and 24.
	developer feed		pre-layer feed		layer feed
	(wk 15-16)		(wk 16-17)		(wk 17-19; wk 20-24)*
	P-	P+	P-	P+	P-	P+
Feed ingredients (g/kg)
maize	619.5	617.1	589.8	585.8	599.2	595.9
extracted soybean meal	220	220	275.5	276.2	260	260
alfalfa meal	120	120	60	60	30	30
soybean oil	8	8	10	10	15	15
DL-Methionine	1.5	1.5	3.7	3.7	4.5	4.5
lysine	-	-	-	-	0.7	0.7
monocalcium phosphate	-	4.7	-	5	-	5
limestone, fine	18.2	15.9	27.5	26.8	23.1	22.4
limestone, coarse	-	-	20	19	54	53
sodium chloride	2.3	2.3	2.8	2.8	3	3
choline chloride	1	1	1	1	1	1
sodium bicarbonate	2	2	2.2	2.2	2	2
vitamin mix	2	2	2	2	2	2
mineral mix	0.5	0.5	0.5	0.5	0.5	0.5
TiO2	5	5	5	5	5	5
Nutrient levels (g/kg)
Calculated
P	3	4	3.3	4.3	3.1	4.1
NPP	1.3	2.3	1.4	2.4	1.3	2.3
Ca	9	9	22.5	22.5	35	35
CP	155	155	176	176	168.4	168.2
ME, MJ/kg	11.6	11.6	11.5	11.5	11.5	11.5
Analyzed
P	3.3	4.4	3.8	5	3.6	4.9
Ca	9.8	9.3	22.5	22	38.1	34.5
CP	15.6	15.8	25.3	25.3	187	185
DM, %	90.4	90.2	90.4	89.9	90.8	90.7
*Animals sampled at week 19 received developer feed (week 15-16), pre-layer feed (week 16-17), and layer feed (week 17-19) according to their affiliated dietary group; animals sampled at week 24 received respective layer diets from week 20-24;
CP - crude protein; ME - metabolisable energy; IP - inositol phosphate; NPP - non-phytate P; Ti - titanium ; DM - dry matter;
Vitamin mix: per g vitamin mix (5000 IU vitamin A, 1500 IU vitamin D3, 15 mg vitamin E, 1.2 mg vitamin K3, 50 µg biotin, 0.5 mg folic acid, 1.5 mg vitamin B1, 3.0 mg vitamin B2, 3.0 mg vitamin B6, 15 µg vitamin B12, 25 mg nicotinamide, 7 mg calcium-D-pantothenate);
Mineral mix: per g mineral mix (50 mg Ca, 120 mg zinc from zinc-sulfate, monohydrate 50 mg iron from ferrous-(II)-sulfate monohydrate, 160 mg manganese from manganese-(II)-oxide, 15 mg copper from cupric-(II)-sulfate pentahydrate, 1.2 mg iodine from calcium iodate, 400 µg selenium from sodium selenite, 30 mg sepiolite)
1.2 mg iodine from calcium iodate, 400 µg selenium

## Sheet: LBwk19P+ vs. LBwk19P-
Effects of a transient lack of dietary mineral phosphorus on renal gene expression and plasma metabolites in two high-yielding laying hen strains
Hiba Qasir, Henry Reyer, Michael Oster, Siriluck Ponsuksili, Nares Trakooljul, Eduard Muráni, Vera Sommerfeld, Markus Rodehutscord, Klaus Wimmers
Supplementary Table S2 Differential expression results for the dietary phosphorus depletion within LB strain at week 19.
The negative log2 Fold Change values indicate lower mRNA abundances (P+ > P-) and the positive log2 Fold Change values indicate higher mRNA abundances (P+ < P-) in hens kept on low P diets compared to controls.
Ensembl ID	Gene Symbol	baseMean expression	log2 Fold Change	P-value	BH-adj. P-value
ENSGALG00000056867	ENSGALG00000056867	498.42	0.48014	3.29e-08	0.000397394
ENSGALG00000000364	STC1	62.2805	1.6516	8.3e-08	0.000501288
ENSGALG00000016222	NDP	81.7528	0.71481	1.45e-07	0.000584894
ENSGALG00000032282	CALB1	6102.85	0.637131	2.3e-07	0.000694516
ENSGALG00000016043	CLDN14	33.1773	1.68376	1.54e-06	0.0033184
ENSGALG00000063333	ENSGALG00000063333	26.1752	-1.10018	1.89e-06	0.0033184
ENSGALG00000027240	TSPAN13	1757.74	0.365624	1.92e-06	0.0033184
ENSGALG00000061990	ENSGALG00000061990	39.3724	0.940685	2.58e-06	0.0038953
ENSGALG00000004370	MAP2K6	80.4452	-1.03977	3.57e-06	0.00454506
ENSGALG00000004353	TBCA	424.219	0.376983	4.2e-06	0.00454506
ENSGALG00000051746	ENSGALG00000051746	452.387	-0.755794	4.23e-06	0.00454506
ENSGALG00000057246	ENSGALG00000057246	667.702	0.348626	4.52e-06	0.00454506
ENSGALG00000049973	TMEM252	76.5124	-2.92744	5.03e-06	0.00467779
ENSGALG00000011020	CYCS	2123.75	0.379065	8.01e-06	0.00599096
ENSGALG00000005426	FREM1	229.79	-0.624945	8.57e-06	0.00599096
ENSGALG00000008466	FAM117B	29.7668	-1.05093	8.64e-06	0.00599096
ENSGALG00000009825	SRGAP1	172.518	-0.41297	8.9e-06	0.00599096
ENSGALG00000015410	BVES	404.304	0.423099	8.93e-06	0.00599096
ENSGALG00000017106	ATP8A2	212.685	-0.60869	1.07e-05	0.00680237
ENSGALG00000023670	NAALADL2	44.4835	-1.08835	1.19e-05	0.00719532
ENSGALG00000066508	ENSGALG00000066508	12.4875	-1.07167	1.39e-05
ENSGALG00000049026	LOC107050551	61.9824	-0.96784	1.5e-05	0.00829347
ENSGALG00000005000	COMTD1	592.409	0.321229	1.56e-05	0.00829347
ENSGALG00000006494	GRAMD1B	354.624	-0.630278	1.58e-05	0.00829347
ENSGALG00000065063	ENSGALG00000065063	120.91	-0.459706	2.04e-05	0.0102501
ENSGALG00000004302	NDUFA10	3318.81	0.325473	2.25e-05	0.0108231
ENSGALG00000065612	ENSGALG00000065612	59.0511	-1.14271	2.37e-05	0.0108231
ENSGALG00000026258	MAF	350.516	-0.537925	2.42e-05	0.0108231
ENSGALG00000037253	LOC396477	41.6084	1.0333	2.7e-05	0.0114379
ENSGALG00000067171	ENSGALG00000067171	28.5633	1.17501	2.75e-05	0.0114379
ENSGALG00000011854	UBN2	113.497	-0.701091	2.89e-05	0.0116254
ENSGALG00000052786	ZNF185	158.015	-0.480118	3.01e-05	0.0117473
ENSGALG00000012709	LOC420843	29.7122	-0.940697	3.48e-05	0.0131486
ENSGALG00000034474	CRISP2	1164.73	0.614114	3.64e-05	0.0132537
ENSGALG00000051335	INO80C	80.7123	-0.488199	3.77e-05	0.0132537
ENSGALG00000025755	SPTSSA	679.865	0.37942	3.87e-05	0.0132537
ENSGALG00000002774	TSPAN3	2739.62	0.260147	3.98e-05	0.0132537
ENSGALG00000007748	SLC16A2	846.423	-0.643977	4.16e-05	0.0132537
ENSGALG00000054048	LOC101749175	40.584	-0.760036	4.17e-05	0.0132537
ENSGALG00000031560	USF3	75.6267	-1.0436	4.66e-05	0.0144422
ENSGALG00000014999	MAP1B	11.7433	-1.05757	4.98e-05
ENSGALG00000005303	ENSGALG00000005303	705.094	0.307812	5.63e-05	0.016615
ENSGALG00000000296	PCNX1	1754.53	-0.467139	5.64e-05	0.016615
ENSGALG00000004398	CARD11	980.917	-0.426974	5.78e-05	0.016615
ENSGALG00000000636	MDM4	238.778	-0.640778	5.99e-05	0.016834
ENSGALG00000014789	MRPS36	626.351	0.37121	6.15e-05	0.0168873
ENSGALG00000010864	EREG	335.427	0.53183	6.51e-05	0.0170107
ENSGALG00000007431	MAGI1	226.856	-0.577377	6.52e-05	0.0170107
ENSGALG00000041213	ARHGAP17	726.567	-0.211212	6.62e-05	0.0170107
ENSGALG00000005002	VDAC2	3644.83	0.306258	6.76e-05	0.0170107
ENSGALG00000011522	TRMT61A	114.201	0.400721	7.2e-05	0.0177505
ENSGALG00000010399	SELENOT	2025.78	0.322766	7.6e-05	0.017963
ENSGALG00000015230	NME7	333.314	0.391604	7.67e-05	0.017963
ENSGALG00000066451	ENSGALG00000066451	29.1452	-0.722087	7.84e-05	0.017963
ENSGALG00000007185	COQ5	317.067	0.302421	7.88e-05	0.017963
ENSGALG00000012944	DENND5B	184.373	-0.682033	8.91e-05	0.0194526
ENSGALG00000006068	TNRC6A	303.4	-0.700891	8.97e-05	0.0194526
ENSGALG00000010243	PRDX1	9694.92	0.374829	9.02e-05	0.0194526
ENSGALG00000031387	YWHAZ	2235.73	0.254658	0.000100992	0.0214014
ENSGALG00000033694	IFI30	1709.97	0.640226	0.00010344	0.0215422
ENSGALG00000009315	PAPLN	345.488	-0.788344	0.000111687	0.0226399
ENSGALG00000017239	CTSC	1356.47	0.39953	0.000113155	0.0226399
ENSGALG00000015077	ENSGALG00000015077	64.3537	-0.810264	0.000115787	0.0226399
ENSGALG00000007109	APOA4	507.251	0.76775	0.000118	0.0226399
ENSGALG00000012311	UBE2D3	1958.37	0.295783	0.000118683	0.0226399
ENSGALG00000002242	GALNT9	38.6631	-0.675319	0.000121847	0.0226399
ENSGALG00000005622	ARF4	1678.15	0.23022	0.000124311	0.0226399
ENSGALG00000031702	KMT2D	377.225	-0.62453	0.000126071	0.0226399
ENSGALG00000015141	GDA	310.352	-0.683807	0.000127287	0.0226399
ENSGALG00000028561	SZT2	409.679	-0.443527	0.000127454	0.0226399
ENSGALG00000049360	LOC100859302	50.1871	-0.802208	0.000134369	0.0230643
ENSGALG00000008627	TTBK1	41.6217	-0.945032	0.000135854	0.0230643
ENSGALG00000001183	MYH10	831.906	-0.474289	0.000136522	0.0230643
ENSGALG00000001926	HSPB1	171.144	0.871116	0.000139969	0.0230643
ENSGALG00000046846	ENSGALG00000046846	34.3654	-0.570277	0.000144489	0.0230643
ENSGALG00000011661	SOD2	3636.29	0.304136	0.000144596	0.0230643
ENSGALG00000008811	SLC1A4	1392.14	-0.808442	0.000146565	0.0230643
ENSGALG00000015733	MDN1	289.538	-0.672399	0.000148883	0.0230643
ENSGALG00000000525	MAP3K3	151.055	-0.593369	0.000149269	0.0230643
ENSGALG00000004310	TTYH3	70.9823	-0.875801	0.000150095	0.0230643
ENSGALG00000010866	AREG	42.5349	0.977535	0.000150847	0.0230643
ENSGALG00000051798	ENSGALG00000051798	51.5029	-0.815831	0.000158077	0.0238169
ENSGALG00000034992	ENSGALG00000034992	184.013	-0.445617	0.000162849	0.0238169
ENSGALG00000016345	APOO	387.115	0.313318	0.000165747	0.0238169
ENSGALG00000015181	GAREM1	87.0211	-0.703128	0.000166109	0.0238169
ENSGALG00000008053	PRDM11	515.511	-0.322898	0.000166784	0.0238169
ENSGALG00000006354	GAL3ST2	463.248	0.538609	0.000168731	0.0238169
ENSGALG00000010350	GPATCH2L	55.1637	-0.812451	0.000169709	0.0238169
ENSGALG00000004156	KIF1BP	287.121	0.281739	0.000171543	0.0238169
ENSGALG00000012683	RNF144B	15.8763	-0.980593	0.000176197
ENSGALG00000013042	MICAL3	53.9353	-0.954224	0.000178058	0.024394
ENSGALG00000017235	NOX4	49.3319	-0.931659	0.000179739	0.024394
ENSGALG00000038022	COL22A1	26.5684	-0.792137	0.000182091	0.0244386
ENSGALG00000041463	VDAC3	495.54	0.285943	0.000187955	0.0249485
ENSGALG00000006261	SELENOF	1770.57	0.361766	0.000192373	0.0252573
ENSGALG00000066966	ENSGALG00000066966	100.434	-0.499339	0.000203766	0.0263691
ENSGALG00000028685	SEMA5A	1118.72	-0.706002	0.000205207	0.0263691
ENSGALG00000002336	EP400	226.011	-0.565945	0.000209142	0.0265194
ENSGALG00000013709	TIMM21	547.931	0.303649	0.000210768	0.0265194
ENSGALG00000032836	MAOB	640.901	-0.738726	0.000220362	0.0274408
ENSGALG00000017282	NDUFA9	1794.07	0.278638	0.000225471	0.0275456
ENSGALG00000061403	ENSGALG00000061403	451.653	0.283106	0.000225765	0.0275456
ENSGALG00000030542	SEMA6D	607.338	-0.49933	0.000232401	0.0279956
ENSGALG00000040746	CHMP1B	762.835	0.222747	0.000234089	0.0279956
ENSGALG00000065769	ENSGALG00000065769	153.933	-0.630944	0.000239215	0.0280531
ENSGALG00000054619	GAB2	13.5514	-1.09791	0.000243061
ENSGALG00000033244	ENSGALG00000033244	42.9942	-0.557326	0.000243617	0.0280531
ENSGALG00000002971	NSD1	253.645	-0.641912	0.000243932	0.0280531
ENSGALG00000014784	MAST4	168.429	-0.809918	0.000250013	0.0280531
ENSGALG00000030879	AR	422.765	-0.426369	0.000252799	0.0280531
ENSGALG00000030411	PSMA7	1213.11	0.290677	0.00025328	0.0280531
ENSGALG00000034188	PAG1	227.769	-0.420613	0.000254038	0.0280531
ENSGALG00000002124	ZDHHC8	47.3912	-0.796757	0.000254189	0.0280531
ENSGALG00000036539	EFNB1	701.79	-0.29335	0.00025564	0.0280531
ENSGALG00000011953	PHF5A	575.933	0.35263	0.000257794	0.0280531
ENSGALG00000014064	ENSGALG00000014064	33.6116	-0.670041	0.000263487	0.0284166
ENSGALG00000001717	SLC16A1	178.022	-0.63673	0.000268794	0.0286842
ENSGALG00000064994	ENSGALG00000064994	174.388	-0.622957	0.000270718	0.0286842
ENSGALG00000033671	FREM2	75.0308	-0.495507	0.000282775	0.0297013
ENSGALG00000016739	HERC2	684.557	-0.582496	0.000290532	0.0298731
ENSGALG00000019894	TMEM14A	345.786	0.322641	0.000291578	0.0298731
ENSGALG00000004045	AGAP1	291.538	-0.507761	0.000291831	0.0298731
ENSGALG00000035417	TCEB1	314.359	0.246385	0.000300607	0.0304222
ENSGALG00000010988	MPP6	321.15	-0.612048	0.000302232	0.0304222
ENSGALG00000000226	TMEM9	109.779	0.588088	0.000321306	0.0313152
ENSGALG00000066936	ENSGALG00000066936	68.6712	-0.514953	0.000322776	0.0313152
ENSGALG00000007595	LRCH3	158.571	-0.393167	0.000323036	0.0313152
ENSGALG00000008858	MDH1	12867.5	0.341767	0.000325333	0.0313152
ENSGALG00000012589	QNG1	390.602	0.321969	0.000325975	0.0313152
ENSGALG00000010432	GSTZ1	463.612	0.482013	0.000326668	0.0313152
ENSGALG00000005768	ETV5	177.973	-0.986429	0.000329275	0.0313152
ENSGALG00000006829	SMG1	360.221	-0.632343	0.000332575	0.0313152
ENSGALG00000011130	COPS4	900.991	0.257107	0.000334437	0.0313152
ENSGALG00000043711	AGO3	76.084	-0.666618	0.000337671	0.0313748
ENSGALG00000005284	LRRC39	80.5141	0.891825	0.000342159	0.0313783
ENSGALG00000002266	OGDHL	1739.45	-0.591794	0.000345149	0.0313783
ENSGALG00000049653	KMT2C	322.002	-0.754417	0.000345502	0.0313783
ENSGALG00000015808	SLC35A1	164.229	0.305177	0.000361725	0.0324327
ENSGALG00000016348	SAT1	1251.22	0.372217	0.000362482	0.0324327
ENSGALG00000036738	IGSF3	186.295	-0.45559	0.000368034	0.0326873
ENSGALG00000017309	RNF169	58.6807	-0.612099	0.000377185	0.0331579
ENSGALG00000021304	RANBP3L	325.619	-0.658276	0.000379673	0.0331579
ENSGALG00000035052	BMP3	254.534	-0.546015	0.000381567	0.0331579
ENSGALG00000013160	CHMP5	651.627	0.261825	0.000387934	0.0331681
ENSGALG00000066098	ENSGALG00000066098	29.3044	-0.964796	0.000388964	0.0331681
ENSGALG00000004146	RIMS4	25.2132	-0.963049	0.000389922	0.0331681
ENSGALG00000054939	RAPH1	80.3003	-0.553076	0.00039573	0.0334268
ENSGALG00000057634	ENSGALG00000057634	1707.85	-0.488541	0.000399935	0.0335473
ENSGALG00000013971	SGK1	2138.19	0.315057	0.000404209	0.0335849
ENSGALG00000012796	KIAA1549	200.271	-0.445703	0.000407409	0.0335849
ENSGALG00000004796	CDC42	3658.61	0.204706	0.000408725	0.0335849
ENSGALG00000017389	SIX5	58.244	-0.613817	0.000417849	0.033954
ENSGALG00000002944	CPS1	34.3858	-0.855707	0.000427902	0.033954
ENSGALG00000029319	UQCRB	1481.81	0.353551	0.000429084	0.033954
ENSGALG00000004363	ENSGALG00000004363	766.545	-0.2537	0.000430475	0.033954
ENSGALG00000015002	MRPS27	450.014	0.277137	0.00043254	0.033954
ENSGALG00000008778	SPRED2	169.278	-0.39002	0.000433406	0.033954
ENSGALG00000009725	SCG5	19.7079	0.762342	0.000435637	0.033954
ENSGALG00000039995	BOD1	331.237	0.324816	0.00044321	0.033954
ENSGALG00000015368	TMEM175	754.75	0.285497	0.000443241	0.033954
ENSGALG00000056764	ENSGALG00000056764	54.9388	-0.928787	0.000444733	0.033954
ENSGALG00000056068	ENSGALG00000056068	66.7359	0.447517	0.000444739	0.033954
ENSGALG00000004871	RPS24	5900.83	0.299014	0.000446948	0.033954
ENSGALG00000017405	NPR3	532.281	-0.874206	0.000449769	0.0339547
ENSGALG00000008667	DSTN	5758.95	0.262448	0.00045644	0.0339834
ENSGALG00000009173	GFRA1	232.18	-0.983819	0.000456717	0.0339834
ENSGALG00000001452	ATP5PB	4687.83	0.331294	0.000458589	0.0339834
ENSGALG00000005567	MSI2	153.056	-0.300541	0.000461669	0.0340031
ENSGALG00000056520	ENSGALG00000056520	21.0404	-0.766139	0.000470026	0.0342526
ENSGALG00000067226	ENSGALG00000067226	26.2911	-1.0789	0.000473013	0.0342526
ENSGALG00000010060	PSMA6	858.16	0.32618	0.000473564	0.0342526
ENSGALG00000011319	ADGRL3	259.944	-0.49908	0.000485357	0.034285
ENSGALG00000008985	SRI	1033.78	0.365332	0.000486605	0.034285
ENSGALG00000008256	BLM	46.1208	-0.483229	0.000489472	0.034285
ENSGALG00000031105	SLC4A4	2839.78	-0.739714	0.000489473	0.034285
ENSGALG00000001258	NUMA1	837.215	-0.218989	0.000490225	0.034285
ENSGALG00000014202	GABRA4	429.12	-0.618714	0.000491043	0.034285
ENSGALG00000064714	ENSGALG00000064714	49.2189	-1.09461	0.000495258	0.0343806
ENSGALG00000007685	BCL9L	211.143	-0.480688	0.000499205	0.0344328
ENSGALG00000026443	RNF44	79.3413	-0.501689	0.000501711	0.0344328
ENSGALG00000006382	PTPRJ	632.254	-0.68506	0.000505715	0.0345115
ENSGALG00000063624	ENSGALG00000063624	10.5277	-1.04049	0.000517611
ENSGALG00000011992	EP300	286.312	-0.587262	0.000518249	0.0351682
ENSGALG00000042883	VCPIP1	197.796	-0.539019	0.000539068	0.0363765
ENSGALG00000052945	ENSGALG00000052945	316.076	-0.255955	0.000545522	0.0365623
ENSGALG00000043806	DNAH10	92.1406	-0.559134	0.000547875	0.0365623
ENSGALG00000013817	SPIRE1	248.861	-0.45267	0.000551201	0.0365821
ENSGALG00000008023	TMEM94	602.196	-0.276498	0.000556546	0.0367068
ENSGALG00000004597	ZBTB37	62.0748	-0.808606	0.000559661	0.0367068
ENSGALG00000032181	LRP4	97.9994	-0.637657	0.000563115	0.0367068
ENSGALG00000033678	EHMT1	449.558	-0.353327	0.000569676	0.0367068
ENSGALG00000034014	C2CD2L	203.196	-0.571445	0.000570886	0.0367068
ENSGALG00000008435	SUMO1	794.287	0.235676	0.000579148	0.0367068
ENSGALG00000006474	SKP1	4323.31	0.218726	0.000582577	0.0367068
ENSGALG00000021683	RER1	983.477	0.197073	0.000582846	0.0367068
ENSGALG00000035504	ETV1	120.455	-0.715601	0.000583286	0.0367068
ENSGALG00000027860	CISD2	260.618	0.361512	0.00058785	0.0367068
ENSGALG00000003596	TRRAP	309.484	-0.51963	0.00058923	0.0367068
ENSGALG00000015468	LOC421792	193.806	0.441624	0.000592523	0.0367068
ENSGALG00000004571	PPP1CC	1635.9	0.22505	0.000594222	0.0367068
ENSGALG00000008553	INO80	1555.03	-0.40639	0.000595624	0.0367068
ENSGALG00000009700	PDK4	726.822	-1.21104	0.000600855	0.0368412
ENSGALG00000010614	SLC25A4	2069.35	0.345396	0.000607959	0.0370886
ENSGALG00000005788	FARP2	368.206	-0.503195	0.000611796	0.0371351
ENSGALG00000068355	ENSGALG00000068355	124.096	-0.746518	0.000619209	0.0373521
ENSGALG00000024481	CENPS	50.2265	0.592803	0.000621556	0.0373521
ENSGALG00000003733	LIFR	114.283	-0.803138	0.000624888	0.0373664
ENSGALG00000008648	UBE2A	975.541	0.16244	0.000630572	0.0375206
ENSGALG00000067138	ENSGALG00000067138	33.5764	-0.584172	0.000646585	0.0382848
ENSGALG00000002147	SIKE1	642.754	0.248241	0.000658569	0.0388042
ENSGALG00000023083	KIAA1958	17.3356	-0.95403	0.000660974
ENSGALG00000016531	ASXL2	209.034	-0.71095	0.000663408	0.0388995
ENSGALG00000004342	ORC6	101.394	0.327579	0.0006681	0.0389854
ENSGALG00000005393	ARF1	3855.19	0.170546	0.000683226	0.0396764
ENSGALG00000012730	GFOD1	13.4089	-0.87236	0.000699152
ENSGALG00000029576	PDHB	2240.99	0.186161	0.000702155	0.0403969
ENSGALG00000017132	XPO4	164.115	-0.40508	0.000702322	0.0403969
ENSGALG00000014023	H2AFZ	606.047	0.340893	0.000719055	0.041091
ENSGALG00000005096	B9D1	175.045	-0.258998	0.000721192	0.041091
ENSGALG00000055267	ENSGALG00000055267	671.568	0.353349	0.000735644	0.0412957
ENSGALG00000017097	MTIF3	375.702	0.271501	0.000738802	0.0412957
ENSGALG00000036625	NDUFV2	1295.34	0.334487	0.00074154	0.0412957
ENSGALG00000005533	ZMYM3	177.176	-0.297536	0.000742599	0.0412957
ENSGALG00000006623	ATP11C	478.092	-0.560058	0.000745256	0.0412957
ENSGALG00000023157	REEP5	1273.12	0.313894	0.000745298	0.0412957
ENSGALG00000041253	MYRF	332.01	-0.617568	0.000750822	0.0414118
ENSGALG00000009676	METTL5	155.533	0.309912	0.000757195	0.0415536
ENSGALG00000002421	PRXL2A	527.552	0.426764	0.000760273	0.0415536
ENSGALG00000008051	MTMR3	934.241	-0.263406	0.000766456	0.0417028
ENSGALG00000033660	PRDM10	195.364	-0.580702	0.000773861	0.0419138
ENSGALG00000051598	LOC107052389	1562.85	0.30779	0.000777274	0.0419138
ENSGALG00000004460	FOXK1	99.609	-0.338375	0.000781163	0.0419363
ENSGALG00000041750	ADAMTS9	261.974	-0.524749	0.000803537	0.0428303
ENSGALG00000001725	TNRC6C	198.573	-0.527136	0.000805228	0.0428303
ENSGALG00000042492	PITX2	107.991	0.71451	0.000811838	0.0428303
ENSGALG00000017276	ARHGEF5	123.212	-0.550582	0.000814868	0.0428303
ENSGALG00000057939	ENSGALG00000057939	606.073	0.320859	0.000822655	0.0428303
ENSGALG00000012342	SASH1	172.237	-0.737342	0.000822742	0.0428303
ENSGALG00000017334	DCHS1	33.1268	-0.641421	0.000825961	0.0428303
ENSGALG00000041575	PPP1R14C	34.5347	0.668242	0.000826459	0.0428303
ENSGALG00000001730	DGKD	285.772	-0.605382	0.000831534	0.0428303
ENSGALG00000011831	ANKRD50	120.307	-0.584618	0.000833275	0.0428303
ENSGALG00000004039	MINOS1	789.461	0.351647	0.000838594	0.0429211
ENSGALG00000002569	RAN	1855.22	0.259296	0.000842276	0.0429276
ENSGALG00000039573	WIZ	454.079	-0.310716	0.000851827	0.043232
ENSGALG00000013034	CECR2	106.443	-0.622617	0.000855861	0.0432358
ENSGALG00000005057	ADK	3696.82	0.27246	0.00085906	0.0432358
ENSGALG00000013579	FAT1	606.715	-0.517474	0.000866605	0.0434345
ENSGALG00000008855	UGP2	1410.97	0.20725	0.00088227	0.0439302
ENSGALG00000041236	CBX7	210.175	-0.744674	0.000883768	0.0439302
ENSGALG00000002286	H3F3B	2281.46	0.296904	0.000901025	0.0446044
ENSGALG00000003131	DGKE	126.499	-0.495894	0.000907558	0.0447299
ENSGALG00000009681	BUB3	618.487	0.274832	0.000910967	0.0447299
ENSGALG00000016284	TAB3	226.633	-0.531453	0.000941511	0.0460426
ENSGALG00000015624	VCAN	126.01	-0.614804	0.000946949	0.0461185
ENSGALG00000013092	STRAP	677.256	0.213782	0.000950701	0.0461185
ENSGALG00000010020	TTC7A	86.3684	-0.555287	0.000962793	0.0465183
ENSGALG00000008034	CASKIN2	588.359	-0.354681	0.000973472	0.0468416
ENSGALG00000008874	SLC13A1	662.356	-0.601902	0.000981834	0.0468416
ENSGALG00000026973	KIF3C	24.9655	-0.713948	0.000985063	0.0468416
ENSGALG00000005346	PPIC	399.945	0.314879	0.000988942	0.0468416
ENSGALG00000006101	ARFRP1	323.916	0.326123	0.000996	0.0468416
ENSGALG00000004107	ITM2A	13723.4	0.258607	0.000996272	0.0468416
ENSGALG00000047953	ENSGALG00000047953	35.5714	-0.933059	0.00099751	0.0468416
ENSGALG00000029701	INO80D	33.317	-0.987072	0.00100051	0.0468416
ENSGALG00000002925	ETFA	4933.31	0.303663	0.00100632	0.0469316
ENSGALG00000019622	TRIM71	11.1915	-0.916283	0.00100733
ENSGALG00000010896	TMEM161B	90.206	-0.55946	0.00101931	0.0469459
ENSGALG00000006562	MCF2	92.8429	-0.313852	0.00101942	0.0469459
ENSGALG00000015880	HMGN2P46	781.265	0.279133	0.00102324	0.0469459
ENSGALG00000010858	LRP2	14014	-0.568806	0.00102806	0.0469459
ENSGALG00000025819	UQCRFS1	3901.2	0.355761	0.00103576	0.0469459
ENSGALG00000008238	MED13L	286.851	-0.695632	0.00104865	0.0469459
ENSGALG00000029292	PCNA	910.572	0.320671	0.00105357	0.0469459
ENSGALG00000006743	YWHAH	329.1	0.291146	0.00105377	0.0469459
ENSGALG00000008603	ITPKA	261.167	-0.703239	0.00105721	0.0469459
ENSGALG00000003155	SRR	103.973	0.414776	0.00105971	0.0469459
ENSGALG00000036956	ENSGALG00000036956	46971.4	0.284653	0.00106408	0.0469459
ENSGALG00000009526	VTI1B	202.366	0.281717	0.00106796	0.0469459
ENSGALG00000034725	BRD4	632.539	-0.363043	0.00107099	0.0469459
ENSGALG00000006284	SH3GLB1	664.645	0.213975	0.0010734	0.0469459
ENSGALG00000036896	CFAP43	39.1683	-0.705483	0.0010748	0.0469459
ENSGALG00000003818	CYFIP2	191.726	-0.741409	0.00108052	0.0469459
ENSGALG00000038775	SPON1	411.955	-0.512095	0.00108395	0.0469459
ENSGALG00000016191	PKNOX1	71.0654	-0.511715	0.00109194	0.0469459
ENSGALG00000007980	KCNG1	24.218	-0.677007	0.00109706	0.0469459
ENSGALG00000009229	ATP6V0C	2984.52	0.269669	0.00109894	0.0469459
ENSGALG00000013036	ATP6V1E1	1143.75	0.267238	0.00110081	0.0469459
ENSGALG00000057981	ENSGALG00000057981	63.5729	-0.551127	0.00110143	0.0469459
ENSGALG00000000949	HBEGF	129.965	0.306611	0.00110316	0.0469459
ENSGALG00000008747	ITGA8	107.103	-0.500689	0.00110445	0.0469459
ENSGALG00000016979	SLC25A30	760.896	0.336003	0.0011053	0.0469459
ENSGALG00000002703	TFAM	546.714	0.259246	0.00110767	0.0469459
ENSGALG00000006818	KMT2A	139.043	-0.971873	0.00111513	0.0470649
ENSGALG00000043596	SNED1	367.955	-0.317273	0.00111827	0.0470649
ENSGALG00000036763	CELSR3	85.0114	-0.562836	0.00112517	0.0471909
ENSGALG00000014071	ITPR2	487.612	-0.580163	0.0011422	0.0477394
ENSGALG00000040663	DDI2	330.021	-0.37524	0.00115152	0.0478398
ENSGALG00000004179	ANAPC5	293.326	0.329795	0.00115253	0.0478398
ENSGALG00000031973	ANKRD52	95.3831	-0.756791	0.0011644	0.0481672
ENSGALG00000005944	ZNF639	265.466	0.265542	0.00118636	0.0489081
ENSGALG00000006424	JADE2	266.206	-0.377772	0.00119697	0.0490698
ENSGALG00000006505	ZFAND6	741.307	0.216928	0.00120002	0.0490698
ENSGALG00000004587	RC3H1	195.388	-0.740014	0.00120273	0.0490698
ENSGALG00000005230	MED13	472.673	-0.491509	0.00120757	0.0490698
ENSGALG00000015438	ENSGALG00000015438	641.611	0.33672	0.0012106	0.0490698
ENSGALG00000003641	KAT6A	322.294	-0.637193	0.00122067	0.0491527
ENSGALG00000013651	RNF217	81.7829	-0.541153	0.00122199	0.0491527
ENSGALG00000012587	NAA20	1245.98	0.296867	0.00122621	0.0491527
ENSGALG00000034348	ATAD2	139.705	-0.388705	0.00123903	0.0491527
ENSGALG00000013780	AIG1	460.881	0.285429	0.00124339	0.0491527
ENSGALG00000006173	XYLB	3847.85	0.333443	0.00124722	0.0491527
ENSGALG00000012222	RAP1GDS1	949.793	0.286636	0.00125525	0.0491527
ENSGALG00000003558	NADK2	193.761	-0.317109	0.00125671	0.0491527
ENSGALG00000015233	ATP1B1	16402	0.174335	0.00125895	0.0491527
ENSGALG00000035317	ID3	639.32	0.406618	0.00126356	0.0491527
ENSGALG00000016105	DYSF	1463.71	-0.539994	0.0012659	0.0491527
ENSGALG00000007337	LPP	55.1904	-0.887292	0.0012677	0.0491527
ENSGALG00000042201	TP53BP1	491.912	-0.250625	0.00126782	0.0491527
ENSGALG00000007151	BRWD3	188.527	-0.724169	0.00126961	0.0491527
ENSGALG00000061517	ENSGALG00000061517	47.49	-0.685393	0.00128176	0.0494104
ENSGALG00000003381	HERC1	445.569	-0.587281	0.0012855	0.0494104
ENSGALG00000014066	TMEM126A	201.07	0.325437	0.00128854	0.0494104
ENSGALG00000015311	RNF38	165.713	-0.355146	0.00129347	0.0494423
ENSGALG00000000843	DOT1L	141.706	-0.722838	0.00130169	0.0495998
ENSGALG00000008663	DDAH1	785.581	-0.60765	0.00130762	0.0496281
ENSGALG00000005714	PKD1	324.519	-0.498626	0.00131065	0.0496281
ENSGALG00000009214	CRLS1	792.202	0.288798	0.00132333	0.0499516
ENSGALG00000058761	ENSGALG00000058761	214.855	0.540426	0.00132994	0.0500101
ENSGALG00000047827	TMEM86A	55.8441	-0.750715	0.00133531	0.0500101
ENSGALG00000003820	ARPC3	795.628	0.271291	0.0013373	0.0500101
ENSGALG00000000311	DOCK5	372.517	-0.652714	0.0013522	0.0503451
ENSGALG00000010023	CALM2	5013.52	0.243605	0.0013546	0.0503451
ENSGALG00000064846	ENSGALG00000064846	9.47168	-1.15019	0.00136163
ENSGALG00000014324	SLC2A14	318.719	0.379522	0.00136943	0.0504502
ENSGALG00000002765	NBR1	1260	-0.332798	0.00137317	0.0504502
ENSGALG00000044716	BLTP1	401.524	-0.5377	0.00137494	0.0504502
ENSGALG00000015821	CCT8	1769.08	0.240231	0.00137605	0.0504502
ENSGALG00000002448	CCT6A	3291.65	0.210142	0.00137831	0.0504502
ENSGALG00000033256	PCSK5	809.896	-0.320926	0.00138979	0.0507167
ENSGALG00000005660	NF1	451.801	-0.779378	0.00139811	0.0508666
ENSGALG00000036466	MYO10	412.023	-0.477108	0.00141162	0.0509439
ENSGALG00000011404	HOPX	29.8513	0.687662	0.00141168	0.0509439
ENSGALG00000005367	MRPS22	603.002	0.259115	0.00141288	0.0509439
ENSGALG00000065161	ENSGALG00000065161	137.442	0.282666	0.00143271	0.0513914
ENSGALG00000003775	RICTOR	100.986	-0.632674	0.0014338	0.0513914
ENSGALG00000003693	MACF1	1066.29	-0.502398	0.00143927	0.0514064
ENSGALG00000035299	TOMM20	1352.87	0.245735	0.00144273	0.0514064
ENSGALG00000035842	SLC37A2	117.755	-1.21634	0.00145916	0.0515707
ENSGALG00000003738	EMC3	808.972	0.301093	0.00146081	0.0515707
ENSGALG00000001502	UTP11	259.486	0.282362	0.00146761	0.0515707
ENSGALG00000003645	PITPNM2	44.2679	-0.730666	0.00147348	0.0515707
ENSGALG00000002125	TMOD1	123.97	0.421349	0.00147389	0.0515707
ENSGALG00000002207	ATP6V1G3	1098.49	0.290861	0.00147513	0.0515707
ENSGALG00000041404	SALL3	84.2519	-0.469238	0.00147772	0.0515707
ENSGALG00000001054	C20H20ORF24	2683.24	0.253607	0.0014815	0.0515707
ENSGALG00000008934	PIK3CA	164.379	-0.570508	0.00149438	0.0518695
ENSGALG00000029316	ARID1A	440.745	-0.419918	0.00150018	0.0519216
ENSGALG00000010270	AREL1	217.929	-0.483764	0.00152873	0.0527029
ENSGALG00000055497	ENSGALG00000055497	1414.09	0.214488	0.00153244	0.0527029
ENSGALG00000009248	HSPA12A	16.0605	-0.738189	0.00153408
ENSGALG00000002546	COL5A1	42.7536	-0.661234	0.00153584	0.0527029
ENSGALG00000032207	HMGN4	1215.54	0.244584	0.00154346	0.0527753
ENSGALG00000000674	MYO1D	941.006	-0.331583	0.00154669	0.0527753
ENSGALG00000001099	ANKHD1	531.197	-0.343384	0.00155542	0.0529238
ENSGALG00000004165	TOR1A	576.943	0.224615	0.00156584	0.0531285
ENSGALG00000039177	ENSGALG00000039177	78.4818	-0.877938	0.00157761	0.053378
ENSGALG00000009081	ZNF106	96.8068	-0.769962	0.00158362	0.0534316
ENSGALG00000054686	PFN2	2003.61	0.174191	0.00160293	0.053932
ENSGALG00000013165	FH	1138.22	0.229099	0.00160738	0.053932
ENSGALG00000005203	OLFM3	183.508	0.324328	0.00162155	0.0542567
ENSGALG00000011621	IGF2R	898.361	-0.469531	0.00164186	0.0547807
ENSGALG00000016389	RNASEH1	327.112	0.253426	0.00164628	0.0547807
ENSGALG00000017207	CWC15	860.716	0.25243	0.00165682	0.0549801
ENSGALG00000014166	TSPO	452.886	0.322059	0.00166692	0.0551637
ENSGALG00000004850	ZMIZ1	170.99	-0.526223	0.00167184	0.0551752
ENSGALG00000065341	ENSGALG00000065341	25.7059	-0.916086	0.00168684	0.0553115
ENSGALG00000016198	U2AF1	741.627	0.202448	0.00168779	0.0553115
ENSGALG00000034171	EPB41L1	633.252	-0.502584	0.00169001	0.0553115
ENSGALG00000031070	MAIP1	630.356	0.284329	0.00169523	0.0553115
ENSGALG00000008459	BMPR2	251.72	-0.519531	0.00169886	0.0553115
ENSGALG00000016844	ENSGALG00000016844	364.016	0.285799	0.00170672	0.055418
ENSGALG00000006663	ARHGEF12	648.787	-0.519422	0.00172088	0.0555484
ENSGALG00000010616	PTPN21	48.2804	-0.724735	0.00173009	0.0555484
ENSGALG00000027423	SLC26A1	4909.7	-0.563414	0.00173282	0.0555484
ENSGALG00000062397	ENSGALG00000062397	18.3609	-0.711654	0.00173564	0.0555484
ENSGALG00000007408	MPP7	327.172	-0.395652	0.0017464	0.0555484
ENSGALG00000030563	ENSGALG00000030563	926.511	-0.478804	0.00174973	0.0555484
ENSGALG00000010653	SMYD3	86.5669	0.359071	0.00175015	0.0555484
ENSGALG00000049533	LOC101748756	225.798	-0.30172	0.00175176	0.0555484
ENSGALG00000005795	CYP2C23b	271.879	-0.307812	0.00175213	0.0555484
ENSGALG00000015083	DENND4C	140.405	-0.565755	0.00176193	0.0557129
ENSGALG00000010612	PRKD3	94.5268	-0.424705	0.00177125	0.0558614
ENSGALG00000007483	LRIG1	159.156	-0.346146	0.00178636	0.0560894
ENSGALG00000007673	LRRC59	537.246	0.29523	0.00178776	0.0560894
ENSGALG00000011564	RUFY3	697.639	-0.223537	0.00179301	0.0561083
ENSGALG00000013073	UPP1	614.319	0.281492	0.00180362	0.0561459
ENSGALG00000006372	RBM33	186.446	-0.695227	0.00180675	0.0561459
ENSGALG00000040308	BAHCC1	179.786	-0.370528	0.00180816	0.0561459
ENSGALG00000005652	ENSGALG00000005652	282.811	-0.454333	0.00181604	0.0562111
ENSGALG00000007755	KIAA2022	19.8998	-0.821533	0.00182019	0.0562111
ENSGALG00000056607	ENSGALG00000056607	428.827	0.277306	0.00182845	0.0562111
ENSGALG00000004662	DISP3	84.4352	-0.433896	0.00183077	0.0562111
ENSGALG00000016617	NCOA1	375.721	-0.361964	0.00183353	0.0562111
ENSGALG00000001823	HIKESHI	364.99	0.324406	0.00184172	0.0563192
ENSGALG00000003047	SUGP2	182.428	-0.437132	0.00186363	0.0567598
ENSGALG00000026999	SNRPB2	529.832	0.253472	0.00186552	0.0567598
ENSGALG00000012594	NTRK2	63.7473	-0.559717	0.00187365	0.0568639
ENSGALG00000017384	ERH	838.446	0.270204	0.00188558	0.0570827
ENSGALG00000065320	ENSGALG00000065320	14.078	-0.76707	0.00189123
ENSGALG00000010641	SCCPDH	2870.36	0.191544	0.00191464	0.0578173
ENSGALG00000011296	FRMD1	350.766	-0.301441	0.0019289	0.0579627
ENSGALG00000013683	ARID1B	268.111	-0.503391	0.00192905	0.0579627
ENSGALG00000039713	AGO4	296.745	-0.406997	0.00194422	0.0582737
ENSGALG00000011235	GALNT15	130.286	0.454243	0.00196183	0.0586558
ENSGALG00000031129	HMCN1	808.751	-0.473834	0.00197047	0.0587445
ENSGALG00000007023	PRKAR2A	283.59	-0.418345	0.00199438	0.0587445
ENSGALG00000037370	NAV1	49.6845	-0.463759	0.00199677	0.0587445
ENSGALG00000012739	HIVEP1	170.94	-0.522908	0.00200137	0.0587445
ENSGALG00000037863	SEC61G	485.407	0.372343	0.00200483	0.0587445
ENSGALG00000004628	CTNS	495.559	0.22729	0.00200997	0.0587445
ENSGALG00000034081	AKT3	33.5774	-0.686071	0.00201094	0.0587445
ENSGALG00000030376	DHRS3	960.341	0.301303	0.00201141	0.0587445
ENSGALG00000001949	MDH2	6164.3	0.296522	0.00201161	0.0587445
ENSGALG00000008870	ZDHHC6	781.338	0.268522	0.00201343	0.0587445
ENSGALG00000000907	KARS1	2162.38	0.162669	0.00202372	0.0589025
ENSGALG00000036191	ENSGALG00000036191	296.345	-0.477385	0.00204286	0.059046
ENSGALG00000030457	CHCHD5	253.031	0.37953	0.00204593	0.059046
ENSGALG00000033462	ENSGALG00000033462	196.777	0.992026	0.00204658	0.059046
ENSGALG00000007075	ATP13A3	348.789	-0.583826	0.00204821	0.059046
ENSGALG00000042533	TSPOAP1	132.76	-0.378209	0.00206911	0.0595067
ENSGALG00000027152	HELZ	153.132	-0.638426	0.00207707	0.0595938
ENSGALG00000047665	LOC112533549	28.8576	-0.553814	0.00209969	0.0601
ENSGALG00000030357	ABL2	127.762	-0.68095	0.00210895	0.0601977
ENSGALG00000031648	ENSGALG00000031648	48.2556	-0.53146	0.00211307	0.0601977
ENSGALG00000040055	LOC101747507	74.2788	0.415666	0.0021228	0.0603326
ENSGALG00000019114	CLDN10	5224.45	0.248754	0.0021287	0.0603523
ENSGALG00000026448	FAM96A	201.859	0.288676	0.00213763	0.0603523
ENSGALG00000006098	HPRT1	909.818	0.244346	0.00214901	0.0603523
ENSGALG00000008946	NHLRC2	127.699	-0.477804	0.00215224	0.0603523
ENSGALG00000030843	COPS5	622.448	0.26124	0.00215249	0.0603523
ENSGALG00000016605	EFR3B	160.658	-0.397029	0.00215348	0.0603523
ENSGALG00000013846	ARFGEF3	57.04	-1.09735	0.00218022	0.0608027
ENSGALG00000008146	MORF4L2	1371.02	0.210112	0.00218877	0.0608027
ENSGALG00000053640	GZF1	134.39	-0.341865	0.00219088	0.0608027
ENSGALG00000011294	THRB	212.386	-0.489828	0.00219104	0.0608027
ENSGALG00000042645	PARD3B	262.168	-0.372298	0.00219927	0.0608027
ENSGALG00000000747	CHD5	120.309	-0.392009	0.00220294	0.0608027
ENSGALG00000005540	MICAL2	107.286	-0.484028	0.00220542	0.0608027
ENSGALG00000010464	GLRX3	680.505	0.233279	0.00220982	0.0608027
ENSGALG00000016456	LPIN1	99.1129	-0.679896	0.00221523	0.0608132
ENSGALG00000033062	PDE6D	283.668	0.320141	0.00222347	0.060901
ENSGALG00000008220	BZW1	2500.97	0.18675	0.00223095	0.0609675
ENSGALG00000010986	GNG4	37.0665	0.60261	0.00223698	0.0609944
ENSGALG00000016708	ENPP4	448.933	0.246447	0.00224223	0.0609999
ENSGALG00000007646	VEGFRKDRL	666.539	-0.844325	0.00227583	0.0614553
ENSGALG00000003566	SMURF2	79.7854	-0.543372	0.00227808	0.0614553
ENSGALG00000002315	PARL	398.679	0.345198	0.0022785	0.0614553
ENSGALG00000052051	COPS9	256.234	0.325888	0.00227933	0.0614553
ENSGALG00000043758	ATP5F1AW	5431.19	0.302719	0.00229529	0.0614588
ENSGALG00000007792	PFDN4	188.824	0.267413	0.00229792	0.0614588
ENSGALG00000055933	ENSGALG00000055933	83.1466	0.496368	0.00230027	0.0614588
ENSGALG00000041863	MRPL13	789.48	0.344408	0.00230419	0.0614588
ENSGALG00000058026	ENSGALG00000058026	751.288	0.22014	0.00231208	0.0614588
ENSGALG00000001014	ARPC5L	172.097	0.238362	0.00231412	0.0614588
ENSGALG00000005803	ZNRF3	89.2439	-0.511876	0.00232235	0.0614588
ENSGALG00000007952	AMOT	201.234	-0.337151	0.00232657	0.0614588
ENSGALG00000011078	PTPN13	135.077	-0.462129	0.00232667	0.0614588
ENSGALG00000015451	ENSGALG00000015451	132.691	-0.528596	0.00233086	0.0614588
ENSGALG00000002891	ACADL	6239.1	0.288742	0.00233543	0.0614588
ENSGALG00000055150	ENSGALG00000055150	180.469	-0.416544	0.0023533	0.0617038
ENSGALG00000005160	VMP1	906.443	0.258337	0.00235651	0.0617038
ENSGALG00000039238	SALL1	3721.14	-0.297997	0.00236006	0.0617038
ENSGALG00000057122	ENSGALG00000057122	518.621	0.272187	0.00237007	0.0618176
ENSGALG00000001936	ENSGALG00000001936	631.831	-0.375837	0.00237827	0.0618176
ENSGALG00000047206	ENSGALG00000047206	305.907	-0.355084	0.00238067	0.0618176
ENSGALG00000034305	ENSGALG00000034305	442.207	0.306909	0.0023874	0.0618176
ENSGALG00000003753	CYLD	96.546	-0.596339	0.002395	0.0618176
ENSGALG00000017204	SESN3	35.3066	-0.796726	0.00239798	0.0618176
ENSGALG00000004480	C19orf12	241.812	0.277018	0.00240024	0.0618176
ENSGALG00000016772	PDCL3	237.527	0.236057	0.00241132	0.0618705
ENSGALG00000016321	ICK	300.757	-0.394268	0.00241391	0.0618705
ENSGALG00000006655	MAP3K13	352.37	-0.572675	0.00241766	0.0618705
ENSGALG00000016810	SH3RF3	42.3731	-0.432461	0.00242457	0.0619161
ENSGALG00000062157	ENSGALG00000062157	226.317	0.239362	0.00243379	0.0620206
ENSGALG00000010569	TXNDC12	431.834	0.282735	0.00246024	0.0624328
ENSGALG00000040620	LSAMP	103.856	-0.51215	0.0024603	0.0624328
ENSGALG00000011395	SARAF	1141	0.192258	0.00247503	0.0626747
ENSGALG00000011593	TMEM177	222.205	0.234586	0.00248914	0.0629003
ENSGALG00000007963	NFATC2	18.4341	-0.909865	0.00249987	0.0630038
ENSGALG00000015576	ZFYVE16	146.134	-0.452584	0.00250376	0.0630038
ENSGALG00000013605	CARMIL1	558.331	-0.279345	0.00250889	0.0630038
ENSGALG00000006490	SCN3B	44.4424	-0.532728	0.00252039	0.0630792
ENSGALG00000008470	WDR12	534.843	0.21592	0.00254123	0.0630792
ENSGALG00000037200	MACROD2	257.316	-0.454176	0.00254131	0.0630792
ENSGALG00000007315	PSMD6	449.276	0.217333	0.00254499	0.0630792
ENSGALG00000043039	HSBP1	845.123	0.226743	0.00255234	0.0630792
ENSGALG00000043669	WDFY3	501.817	-0.761049	0.00255265	0.0630792
ENSGALG00000016062	PSMG1	255.379	0.280464	0.00256379	0.0630792
ENSGALG00000026607	ENSGALG00000026607	258.23	0.289562	0.00256536	0.0630792
ENSGALG00000004333	ABCA5	146.612	-0.513777	0.00257093	0.0630792
ENSGALG00000034777	VPS13D	145.492	-1.10162	0.00257118	0.0630792
ENSGALG00000003806	RHOA	10447.3	0.221439	0.00257406	0.0630792
ENSGALG00000040270	ZNF687	160.909	-0.335442	0.00257456	0.0630792
ENSGALG00000004629	RNF216	174.061	-0.313323	0.0025833	0.0631654
ENSGALG00000004477	ENSGALG00000004477	468.827	-0.584923	0.00259354	0.0632792
ENSGALG00000011813	HEG1	206.321	-0.875629	0.00259844	0.0632792
ENSGALG00000003628	TLN2	400.04	-0.515799	0.00261608	0.0635807
ENSGALG00000006426	PAK2	470.931	-0.290355	0.00263112	0.0638179
ENSGALG00000016795	TGFBRAP1	51.205	-0.746027	0.00265021	0.0640865
ENSGALG00000031534	ARID5B	219.856	-0.513286	0.00265281	0.0640865
ENSGALG00000012484	RIF1	367.769	-0.442661	0.00266643	0.0642869
ENSGALG00000058338	ENSGALG00000058338	45.0381	-0.507931	0.00268278	0.0645523
ENSGALG00000004397	MLXIP	151.333	-0.624967	0.00269105	0.0646227
ENSGALG00000005391	SELENOK	363.667	0.27535	0.00269806	0.0646624
ENSGALG00000002301	CNOT1	1904.87	-0.334475	0.00270697	0.0646978
ENSGALG00000008552	MAL	922.27	0.351587	0.00271025	0.0646978
ENSGALG00000015403	EPHA3	11.7842	-0.945791	0.00271399
ENSGALG00000009510	PIGH	203.493	0.227668	0.00272014	0.0648059
ENSGALG00000004115	DNAJA2	909.745	0.154091	0.00273124	0.0648731
ENSGALG00000035184	SDC3	28.4967	-0.739805	0.0027339	0.0648731
ENSGALG00000001146	UBXN6	309.536	0.239521	0.00273907	0.0648731
ENSGALG00000058735	ENSGALG00000058735	41.0755	-0.533954	0.00279078	0.0657755
ENSGALG00000060896	ENSGALG00000060896	78.6504	-0.467817	0.0027966	0.0657755
ENSGALG00000014899	NUS1	582.282	0.286212	0.00280149	0.0657755
ENSGALG00000008167	KMT2E	895.751	-0.506137	0.00280342	0.0657755
ENSGALG00000014700	DHX29	67.8041	-0.869217	0.0028044	0.0657755
ENSGALG00000013727	SYNJ2	264.181	-0.271829	0.00283322	0.0662603
ENSGALG00000005737	SGSM2; TNFAIP1	101.179	-0.447145	0.00283928	0.0662603
ENSGALG00000036791	COA5	602.117	0.27482	0.00284527	0.0662603
ENSGALG00000014192	ATP10D	40.6782	-0.564596	0.00284702	0.0662603
ENSGALG00000036856	CBX5	102.383	0.427561	0.00285357	0.066285
ENSGALG00000019178	PRDM15	98.7213	-0.433238	0.00286121	0.066335
ENSGALG00000015016	SLC22A15	15.9935	-0.86178	0.00286271
ENSGALG00000004255	SNX8	514.03	-0.330997	0.00287473	0.0663955
ENSGALG00000012448	ORC4	133.036	0.298067	0.00287481	0.0663955
ENSGALG00000012050	TNRC6B	115.644	-0.564284	0.00288076	0.0664059
ENSGALG00000015326	CLTA	1208.45	0.31103	0.00290324	0.0667312
ENSGALG00000008145	TYW5	76.8426	0.357038	0.002912	0.0667312
ENSGALG00000004140	SH3BP4	754.51	-0.2436	0.00291341	0.0667312
ENSGALG00000054366	ENSGALG00000054366	115.052	-0.593573	0.00291697	0.0667312
ENSGALG00000026207	CNTF	39.3437	0.532455	0.0029225	0.0667314
ENSGALG00000037483	ANP32B	1222.14	0.173407	0.00293093	0.0667976
ENSGALG00000058588	ENSGALG00000058588	11.5411	0.785915	0.00294262
ENSGALG00000034509	DYNLRB1	608.749	0.243614	0.00294272	0.06694
ENSGALG00000010363	HERC3	628.144	-0.285909	0.00294917	0.0669606
ENSGALG00000017091	FLT1	152.044	-0.43317	0.00296518	0.0671048
ENSGALG00000011046	SNX10	41.3624	0.488123	0.00297908	0.0671048
ENSGALG00000040828	POLB	182.521	0.300099	0.00298159	0.0671048
ENSGALG00000007199	TRIAP1	445.857	0.24645	0.00298691	0.0671048
ENSGALG00000011323	SNAPC3	131.339	0.318811	0.00299366	0.0671048
ENSGALG00000006949	CHD2	410.786	-0.323665	0.00299963	0.0671048
ENSGALG00000066008	ENSGALG00000066008	1573.81	0.325426	0.00300212	0.0671048
ENSGALG00000039269	RNF213	220.237	-0.475784	0.00300293	0.0671048
ENSGALG00000006861	COQ7	346.985	0.270234	0.0030082	0.0671048
ENSGALG00000006753	ATP5C1	4508.36	0.311208	0.00301957	0.0671048
ENSGALG00000007190	ATP6V1G1	1161.63	0.31997	0.00302233	0.0671048
ENSGALG00000028135	ENSGALG00000028135	60.5399	0.482078	0.00302898	0.0671048
ENSGALG00000034430	CMC2	152.422	0.31857	0.00303243	0.0671048
ENSGALG00000008409	GSTO2	381.42	0.483946	0.00303638	0.0671048
ENSGALG00000023772	HSPB7	613.8	0.57109	0.00303886	0.0671048
ENSGALG00000011452	ARPC2	1708.77	0.204454	0.00304564	0.067132
ENSGALG00000055101	FAM208B	283.591	-0.386836	0.00306745	0.0674894
ENSGALG00000006342	UEVLD	2268.06	0.180525	0.00308386	0.0677272
ENSGALG00000009538	RDH11	55.0271	0.437012	0.00309701	0.0678333
ENSGALG00000052034	LOC768995	10.0325	0.927163	0.00310442
ENSGALG00000053000	DNAAF9	201.806	-0.430665	0.003105	0.0678333
ENSGALG00000016915	MYCBP2	853.558	-0.511365	0.00310554	0.0678333
ENSGALG00000011293	MRPL42	227	0.300366	0.00312245	0.0679739
ENSGALG00000005034	ACAD9	2150.46	0.222298	0.00312323	0.0679739
ENSGALG00000006532	FOPNL	218.814	0.291132	0.00313293	0.0679844
ENSGALG00000007701	B3GNT7	312.415	0.317573	0.00313497	0.0679844
ENSGALG00000005251	CMTM4	135.937	-0.505088	0.00314871	0.0681091
ENSGALG00000031966	TIMM9	175.432	0.241014	0.003152	0.0681091
ENSGALG00000036128	ZNF407	165.058	-0.470095	0.00316607	0.0681408
ENSGALG00000006950	LIMK2	336.016	-0.238057	0.00317224	0.0681408
ENSGALG00000007097	RPS6KA6	60.6094	-0.757151	0.00317943	0.0681408
ENSGALG00000003955	CEP350	210.146	-0.422231	0.00318571	0.0681408
ENSGALG00000006963	ENDOV	99.6246	0.346307	0.00319909	0.0681408
ENSGALG00000010582	PPA2	1363.22	0.299242	0.00320183	0.0681408
ENSGALG00000012613	FBP1	11409.8	0.268221	0.00320538	0.0681408
ENSGALG00000020747	MBD4	118.086	0.329247	0.00321076	0.0681408
ENSGALG00000043587	CCDC88A	19.9187	-0.874251	0.00321176	0.0681408
ENSGALG00000015036	RIC1	180.326	-0.297633	0.00321241	0.0681408
ENSGALG00000016412	MBOAT2	56.0468	-0.78172	0.00322464	0.0681408
ENSGALG00000021601	EPS15L1	143.474	-0.509936	0.00322937	0.0681408
ENSGALG00000013138	TMEM245	155.284	-0.378536	0.0032356	0.0681408
ENSGALG00000025759	TFDP2	123.02	-0.715727	0.00324784	0.0681408
ENSGALG00000037258	MRPL32	357.98	0.287148	0.0032526	0.0681408
ENSGALG00000005061	PPM1E	33.6676	-0.74709	0.00326283	0.0681408
ENSGALG00000039883	PIGV	81.4231	-0.38791	0.00326387	0.0681408
ENSGALG00000003026	ENSGALG00000003026	188.875	-0.667114	0.00326487	0.0681408
ENSGALG00000039300	NFAT5	200.941	-0.891644	0.00326627	0.0681408
ENSGALG00000005237	FGD3	169.546	-0.288478	0.00326629	0.0681408
ENSGALG00000031737	ENSGALG00000031737	22.3688	-0.929917	0.00329503	0.0686219
ENSGALG00000010621	DPY30	236.292	0.295404	0.00330666	0.0687456
ENSGALG00000009821	NENF	579.666	0.298768	0.00331953	0.068862
ENSGALG00000068047	ENSGALG00000068047	100.866	-0.438088	0.00332366	0.068862
ENSGALG00000068188	ENSGALG00000068188	47.2207	-0.695631	0.00333782	0.069037
ENSGALG00000065810	ENSGALG00000065810	16.9225	-0.662604	0.00334375
ENSGALG00000013177	BCAT1	1740.93	-0.571701	0.00335218	0.0690924
ENSGALG00000020260	PGRMC1	6018.45	0.204933	0.00335428	0.0690924
ENSGALG00000007144	SIK3	253.449	-0.270845	0.00336516	0.0690924
ENSGALG00000005701	IP6K2	673.863	0.23401	0.00336785	0.0690924
ENSGALG00000005439	ACACA	575.591	-0.484791	0.0033691	0.0690924
ENSGALG00000014508	CD38	150.791	0.309386	0.00339756	0.0695577
ENSGALG00000001376	ARID3B	282.758	-0.21635	0.00340386	0.0695689
ENSGALG00000007762	CREBBP	274.035	-0.402648	0.00341313	0.0695908
ENSGALG00000033340	ENSGALG00000033340	327.24	-0.322734	0.00341646	0.0695908
ENSGALG00000009110	LSM8	72.8148	0.356631	0.00343783	0.0697454
ENSGALG00000002888	CASZ1	49.5409	-0.557282	0.00344756	0.0697454
ENSGALG00000015008	ZNF366	23.1672	-0.954866	0.00345321	0.0697454
ENSGALG00000031139	LSM3	254.082	0.314779	0.00345553	0.0697454
ENSGALG00000028026	NDUFS4	433.515	0.282401	0.00345684	0.0697454
ENSGALG00000004245	NUDT1	299.619	0.32848	0.00345869	0.0697454
ENSGALG00000039538	CLDND1	650.509	0.248888	0.00346705	0.0697667
ENSGALG00000029512	SPTBN1	2082.47	-0.437766	0.0034713	0.0697667
ENSGALG00000001046	DLGAP4	400.705	-0.175285	0.00349744	0.0701754
ENSGALG00000008701	XDH	2772.18	-0.343955	0.00351809	0.0703499
ENSGALG00000012024	MKL1	169.698	-0.474848	0.00352227	0.0703499
ENSGALG00000039178	CHD9	179.805	-0.626067	0.00352361	0.0703499
ENSGALG00000006921	DRG1	463.32	0.221209	0.00353197	0.0704004
ENSGALG00000036824	CDH23	65.731	-0.723288	0.00354385	0.0704912
ENSGALG00000030607	ENSGALG00000030607	1425.14	-0.283437	0.00354819	0.0704912
ENSGALG00000009512	TFPI2	916.478	0.251057	0.00355797	0.0705694
ENSGALG00000008969	EPCAM	1393.08	0.221615	0.00359524	0.0709845
ENSGALG00000009076	NDUFB5	1987.01	0.317168	0.00359932	0.0709845
ENSGALG00000031503	LRP6	41.6917	-0.778728	0.00361108	0.0709845
ENSGALG00000037206	ST7	286.062	0.217208	0.00361255	0.0709845
ENSGALG00000015970	COL9A1	61.0396	0.452566	0.00361262	0.0709845
ENSGALG00000011639	CEP170B	393.487	-0.575277	0.00361954	0.0709845
ENSGALG00000004529	VPS29	952.903	0.220377	0.00362475	0.0709845
ENSGALG00000014615	LAMA1	866.843	-0.439892	0.00362896	0.0709845
ENSGALG00000003568	PPP1R16B	135.527	-0.537991	0.00363179	0.0709845
ENSGALG00000012395	PLEKHG1	34.6852	-0.491126	0.00364672	0.0711611
ENSGALG00000042232	PSMG4	222.108	0.319886	0.00367882	0.0716197
ENSGALG00000033170	GMDS	242.863	0.297998	0.00368208	0.0716197
ENSGALG00000014106	PPFIBP1	656.376	-0.274008	0.00369071	0.0716723
ENSGALG00000033470	ADGRA3	93.8949	-0.390089	0.00370026	0.071687
ENSGALG00000037872	ATAD2B	150.781	-0.593902	0.00371263	0.071687
ENSGALG00000048321	ENSGALG00000048321	71.1186	-0.721586	0.0037133	0.071687
ENSGALG00000012994	ERC1	79.0365	-0.969629	0.00374354	0.071687
ENSGALG00000053836	SIPA1	34.2503	-0.508905	0.00374574	0.071687
ENSGALG00000008425	MAP1A	65.312	-0.541405	0.00374612	0.071687
ENSGALG00000002773	SNRPC	714.626	0.300574	0.00375079	0.071687
ENSGALG00000005909	GATA2	166.065	-0.401477	0.00375118	0.071687
ENSGALG00000041625	LSM5	148.476	0.332214	0.00375168	0.071687
ENSGALG00000010836	AHR1A	447.76	-0.41006	0.00375274	0.071687
ENSGALG00000010502	SPATA6	102.356	-0.465945	0.00375676	0.071687
ENSGALG00000068181	ENSGALG00000068181	15.8901	-0.633909	0.00380447
ENSGALG00000035487	SP1	656.157	-0.287487	0.00381415	0.072578
ENSGALG00000008574	CLNS1A	506.842	0.189344	0.00381547	0.072578
ENSGALG00000002762	UHRF1BP1	169.775	-0.470593	0.00382175	0.0725831
ENSGALG00000001329	EPB41	202.514	-0.541558	0.00382821	0.0725918
ENSGALG00000005516	ENSGALG00000005516	3913.9	0.431131	0.00385119	0.072845
ENSGALG00000006596	SNRPD3	1448.87	0.22789	0.00385362	0.072845
ENSGALG00000002854	PDZD2	16.379	-0.86676	0.00386322
ENSGALG00000020927	ARPC5	2503.47	0.249885	0.00387247	0.0730869
ENSGALG00000007044	METTL9	360.325	0.268261	0.00388103	0.0731341
ENSGALG00000002723	ANKS1A	122.203	-0.397281	0.00388954	0.0731804
ENSGALG00000004860	RASD1	1195.97	0.758793	0.00390796	0.0734126
ENSGALG00000015436	SDCBP	2875.15	0.234845	0.00392427	0.0734988
ENSGALG00000017098	GTF3A	194.525	0.270902	0.00392472	0.0734988
ENSGALG00000060194	ENSGALG00000060194	9.40966	0.812137	0.00393916
ENSGALG00000011331	CTH	8782.7	0.382823	0.00394397	0.073578
ENSGALG00000006180	SLC9A6	159.874	-0.304753	0.00394694	0.073578
ENSGALG00000005359	ENSGALG00000005359	21.3058	-1.00062	0.00394723	0.073578
ENSGALG00000026293	C3orf33	86.0225	0.352482	0.00395741	0.0736543
ENSGALG00000063359	ENSGALG00000063359	28.421	-1.51041	0.00398081	0.0738816
ENSGALG00000035023	CNIH1	1371.94	0.28646	0.00398186	0.0738816
ENSGALG00000010736	DIO1	923.773	0.301991	0.00399252	0.0739247
ENSGALG00000006695	BCR	166.888	-0.551402	0.00399671	0.0739247
ENSGALG00000006097	PLXNA1	220.023	-0.501534	0.0040142	0.0739247
ENSGALG00000068469	ENSGALG00000068469	181.331	-0.445029	0.00401651	0.0739247
ENSGALG00000009879	TMBIM4	991.447	0.238497	0.00401654	0.0739247
ENSGALG00000017272	VWF	1284.04	-0.296861	0.00402091	0.0739247
ENSGALG00000001733	LRIG2	196.54	-0.481702	0.0040276	0.0739353
ENSGALG00000042055	RXRA	240.738	-0.337068	0.00404768	0.0741911
ENSGALG00000004705	BUD31	1091.16	0.308933	0.00405551	0.0742219
ENSGALG00000033925	LOC422895	9.68207	0.877769	0.00407242
ENSGALG00000047448	PCSK9	491.222	0.410002	0.00408928	0.0744665
ENSGALG00000067330	ENSGALG00000067330	5958.63	0.353142	0.00409541	0.0744665
ENSGALG00000019718	KRT13	14.4495	0.77245	0.00410083
ENSGALG00000015635	HTT	248.954	-0.611964	0.00411602	0.0744665
ENSGALG00000061498	ENSGALG00000061498	63.7556	-1.31709	0.00411666	0.0744665
ENSGALG00000030070	QDPR	857.584	0.22635	0.00411745	0.0744665
ENSGALG00000004169	LOC422151	419.634	-0.462813	0.00411936	0.0744665
ENSGALG00000010983	NPY	17.809	0.712974	0.00412436	0.0744665
ENSGALG00000030904	LRP1	812.979	-0.414488	0.00413794	0.0744665
ENSGALG00000008704	CUBN	8620.4	-0.440776	0.00413998	0.0744665
ENSGALG00000004323	SYNGAP1	167.944	-0.653618	0.00414105	0.0744665
ENSGALG00000004329	IQCE	215.124	-0.475144	0.00414132	0.0744665
ENSGALG00000012876	SSBP1	359.6	0.26135	0.00415155	0.0744665
ENSGALG00000049484	LOC112531056	176.245	-0.548557	0.0041594	0.0744665
ENSGALG00000053559	ENSGALG00000053559	332.757	-0.339336	0.00416215	0.0744665
ENSGALG00000040254	UQCC1	346.938	0.211779	0.00416551	0.0744665
ENSGALG00000016377	PXDN	44.1065	-0.605777	0.00416751	0.0744665
ENSGALG00000006486	RPP30	108.68	0.319003	0.00418296	0.074525
ENSGALG00000003661	SETX	354.756	-0.475571	0.00418312	0.074525
ENSGALG00000015773	PTCD3	476.651	0.220543	0.00419129	0.0745605
ENSGALG00000009567	TLL1	15.2827	-0.739199	0.00420734
ENSGALG00000038684	EEFSEC	298.293	0.188216	0.00420815	0.0747504
ENSGALG00000015656	PALM2AKAP2	127.913	-0.353178	0.00425121	0.0754044
ENSGALG00000028762	ZFYVE26	191.374	-0.42753	0.00425815	0.0754167
ENSGALG00000058591	ENSGALG00000058591	14.2808	-0.828519	0.00426292
ENSGALG00000015304	SNX3	851.702	0.240173	0.00428888	0.0758498
ENSGALG00000007777	SLC39A10	62.9623	-0.447838	0.0043055	0.0760324
ENSGALG00000003732	UCK1	895.442	0.16545	0.00434578	0.0766316
ENSGALG00000015598	RASGRF2	16.3694	-0.725534	0.00434581
ENSGALG00000014897	TYMS	51.9674	0.408514	0.00436597	0.0768217
ENSGALG00000057255	ENSGALG00000057255	20.0644	-0.696868	0.00436928	0.0768217
ENSGALG00000002172	FAM168B	410.092	-0.43639	0.00438428	0.0768657
ENSGALG00000012689	KIF13A	217.246	-0.431146	0.00438451	0.0768657
ENSGALG00000039139	TNS3	500.584	-0.49413	0.00440869	0.0769702
ENSGALG00000042766	TRAPPC9	323.542	-0.409015	0.00441509	0.0769702
ENSGALG00000002554	TSPAN2	115.429	-0.359839	0.00441565	0.0769702
ENSGALG00000010180	GLIS3	36.069	-0.662937	0.00442452	0.0769702
ENSGALG00000006565	GGT2	6428.28	0.290162	0.00442562	0.0769702
ENSGALG00000029793	CNEP1R1	194.624	0.25039	0.0044287	0.0769702
ENSGALG00000041013	TNS1	1122.89	-0.43855	0.00444578	0.077156
ENSGALG00000020005	SFT2D1	565.603	0.239132	0.00446112	0.0772944
ENSGALG00000042400	CASK	614.315	-0.30185	0.00446655	0.0772944
ENSGALG00000009070	HSPE1	7164.59	0.318218	0.00447836	0.0773878
ENSGALG00000002225	RFFL	524.421	-0.201424	0.00449534	0.0775703
ENSGALG00000010158	KANK1	995.215	-0.282202	0.00458655	0.0790077
ENSGALG00000009668	HPF1	216.1	0.286197	0.00459541	0.0790077
ENSGALG00000005438	PARVA	261.249	-0.5766	0.00461458	0.0790077
ENSGALG00000016926	KLF12	50.3792	-0.632589	0.00461759	0.0790077
ENSGALG00000006385	UBXN7	201.573	-0.526991	0.00462163	0.0790077
ENSGALG00000059707	ENSGALG00000059707	454.709	-0.500205	0.00462704	0.0790077
ENSGALG00000057041	ENSGALG00000057041	6198.16	0.330862	0.00463138	0.0790077
ENSGALG00000010798	DHCR24	373.106	0.258699	0.00463218	0.0790077
ENSGALG00000063536	ENSGALG00000063536	8.896	0.806784	0.00463468
ENSGALG00000061660	ENSGALG00000061660	41.5508	-0.457473	0.00463751	0.0790077
ENSGALG00000010324	MRPL1	338.127	0.239129	0.00467619	0.0795545
ENSGALG00000005992	PDE8A	331.889	-0.43017	0.00470173	0.0798764
ENSGALG00000016375	PHEX	640.201	-0.382137	0.00471861	0.0800507
ENSGALG00000017228	MTNR1B	32.8269	0.645414	0.00472616	0.0800662
ENSGALG00000046712	LMNA	67.076	-0.347135	0.00476187	0.0805582
ENSGALG00000034163	CRTAP	351.486	0.238008	0.00477878	0.0807313
ENSGALG00000010553	AIMP1	254.188	0.256745	0.00479126	0.0807712
ENSGALG00000035287	STAM	126.603	-0.534943	0.00479451	0.0807712
ENSGALG00000000142	CEPT1	927.979	0.18941	0.00480689	0.0808669
ENSGALG00000005531	MRGBP	301.848	0.23381	0.00484275	0.0813546
ENSGALG00000062096	ENSGALG00000062096	1038.46	0.227937	0.00484935	0.0813546
ENSGALG00000044404	FAM83D	24.6622	0.589904	0.00486301	0.0814218
ENSGALG00000037655	BCL9	185.64	-0.32575	0.00487477	0.0814218
ENSGALG00000006292	ACTR3B	365.942	0.216521	0.00488091	0.0814218
ENSGALG00000017219	C11orf54	2946.48	0.220736	0.00489139	0.0814218
ENSGALG00000057346	ENSGALG00000057346	19.7793	0.843313	0.00489339	0.0814218
ENSGALG00000015887	URB1	301.908	-0.334316	0.00490359	0.0814218
ENSGALG00000054005	PPP1R37	200.034	-0.371954	0.00490589	0.0814218
ENSGALG00000039818	GLG1	561.795	-0.347568	0.00490728	0.0814218
ENSGALG00000037030	CREBL2	1297.21	0.213122	0.00493141	0.0817098
ENSGALG00000013863	PSMG2	215.253	0.246907	0.0049577	0.081904
ENSGALG00000017246	ME3	1540.73	0.235879	0.00496882	0.081904
ENSGALG00000014648	CETN3	167.036	0.291499	0.0049704	0.081904
ENSGALG00000007160	ARHGAP36	73.6944	-0.37346	0.00498135	0.081904
ENSGALG00000005070	AP3M1	2748.83	0.249198	0.00499606	0.081904
ENSGALG00000016001	LZTS3	104.228	-0.950948	0.0050074	0.081904
ENSGALG00000002358	CDO1	10847	0.31493	0.00500759	0.081904
ENSGALG00000008842	PIKFYVE	208.533	-0.599692	0.00501245	0.081904
ENSGALG00000011642	ANKRD17	442.676	-0.413203	0.0050182	0.081904
ENSGALG00000017090	POMP	786.954	0.238585	0.00501841	0.081904
ENSGALG00000043998	BSND	573.327	0.379245	0.00502086	0.081904
ENSGALG00000001633	DUSP26	78.651	0.516838	0.0050245	0.081904
ENSGALG00000005902	RAB7A	1966.61	0.180167	0.00503615	0.0819527
ENSGALG00000043092	MYH9	3888.68	-0.383513	0.00504105	0.0819527
ENSGALG00000007909	IQCH	18.5512	-0.571361	0.00506577	0.0822438
ENSGALG00000033806	ENSGALG00000033806	10.491	-0.838081	0.0050681
ENSGALG00000014365	RBPJ	75.1369	-0.51145	0.00507598	0.082299
ENSGALG00000034834	WWC3	106.402	-0.595912	0.00508709	0.0823686
ENSGALG00000006300	LDHA	3156.96	0.265397	0.00510992	0.0826274
ENSGALG00000041731	CAPN7	120.737	-0.357126	0.00511792	0.0826463
ENSGALG00000014537	BMF	138.229	-0.551437	0.00513128	0.0826506
ENSGALG00000012453	EPC2	117.699	-0.32639	0.00513188	0.0826506
ENSGALG00000012561	PKP4	493.693	-0.225523	0.00515118	0.082851
ENSGALG00000037050	FABP3	1252.2	0.453843	0.00518635	0.0833058
ENSGALG00000011079	GLRX5	1038.03	0.242276	0.00519987	0.083412
ENSGALG00000006864	COL24A1	97.8444	-0.578563	0.00521003	0.0834425
ENSGALG00000025810	CCNB3	22.044	0.636702	0.00521559	0.0834425
ENSGALG00000041962	POMT2	123.607	-0.41721	0.00523973	0.0837178
ENSGALG00000037553	SEC11A	409.119	0.213189	0.00527037	0.0840961
ENSGALG00000008160	CNNM2	693.128	-0.202597	0.00530333	0.0845104
ENSGALG00000026077	ALDOC	1112.11	0.396251	0.00532769	0.0846786
ENSGALG00000031002	LOC107050229	504.053	0.303916	0.00533356	0.0846786
ENSGALG00000001602	NUTF2	636.387	0.253011	0.00533491	0.0846786
ENSGALG00000037522	SBNO2	209.474	-0.452914	0.00534715	0.0847614
ENSGALG00000008474	CARF	54.3114	-0.611177	0.0053631	0.0848492
ENSGALG00000002583	PIK3CD	33.4291	-0.647019	0.00536673	0.0848492
ENSGALG00000005425	OGT	4269.65	-0.247041	0.00540041	0.0851051
ENSGALG00000040758	INSR	553.138	-0.430731	0.00540264	0.0851051
ENSGALG00000042134	PIEZO2	23.194	-0.710036	0.00540758	0.0851051
ENSGALG00000039349	DISC1	64.2761	-0.385127	0.0054277	0.0851051
ENSGALG00000054205	ENSGALG00000054205	229.045	-0.331353	0.00543139	0.0851051
ENSGALG00000040672	IGFBP4	147.997	0.395343	0.00543424	0.0851051
ENSGALG00000004227	FAM20B	95.0997	-0.417797	0.0054509	0.0851051
ENSGALG00000051187	ENSGALG00000051187	32.5187	-0.58178	0.00545975	0.0851051
ENSGALG00000029680	ENSGALG00000029680	300.156	0.354699	0.00546089	0.0851051
ENSGALG00000035760	LENG8	591.075	-0.298483	0.00546204	0.0851051
ENSGALG00000008473	PLXND1	501.886	-0.359662	0.00546569	0.0851051
ENSGALG00000009063	PASD1	25.2023	-0.520189	0.00546747	0.0851051
ENSGALG00000008653	MGA	212.324	-0.748459	0.005477	0.0851437
ENSGALG00000058758	ENSGALG00000058758	10.5762	1.10589	0.00549047
ENSGALG00000010214	JADE1	374.869	-0.453943	0.00551151	0.0854413
ENSGALG00000038152	ABCC6	898.573	-0.254112	0.00551558	0.0854413
ENSGALG00000016831	PCID2	509.872	0.18551	0.00551736	0.0854413
ENSGALG00000055909	ENSGALG00000055909	19.1612	0.748337	0.00553027	0.0855316
ENSGALG00000008415	ALS2	188.485	-0.368132	0.00556094	0.085896
ENSGALG00000001506	PTTG2	35.8	0.564613	0.00558392	0.0859514
ENSGALG00000059845	ENSGALG00000059845	19.8494	-0.653775	0.00558899	0.0859514
ENSGALG00000011076	SYNE3	56.6284	-0.672703	0.00559222	0.0859514
ENSGALG00000042259	DOCK1	276.132	-0.485767	0.005593	0.0859514
ENSGALG00000054870	LOC107049482	14.507	0.671269	0.00560542
ENSGALG00000031227	ELP6	84.7215	0.390567	0.00560573	0.0860377
ENSGALG00000001768	TENM2	65.7844	-0.689254	0.0056149	0.086069
ENSGALG00000001529	THYN1	370.337	0.270833	0.00562949	0.086093
ENSGALG00000066803	ENSGALG00000066803	130.529	-0.438947	0.00563687	0.086093
ENSGALG00000004082	TAOK1	253.033	-0.53049	0.00563785	0.086093
ENSGALG00000005973	LCMT1	201.262	0.274866	0.00564845	0.086146
ENSGALG00000003663	RBL2	230.659	-0.273097	0.00567843	0.086494
ENSGALG00000009212	MND1	95.3511	0.372106	0.00569863	0.0866626
ENSGALG00000009466	SEC23IP	301.652	-0.274174	0.00570385	0.0866626
ENSGALG00000010238	NAP1L1	866.593	0.179776	0.00574144	0.0868175
ENSGALG00000014516	CPEB2	94.6566	-0.508382	0.00574588	0.0868175
ENSGALG00000001239	LOC416147	268.129	-0.410311	0.00575389	0.0868175
ENSGALG00000017033	MRPS31	925.044	0.254631	0.00575576	0.0868175
ENSGALG00000027258	CDC42SE2	501.557	0.164124	0.00576902	0.0868175
ENSGALG00000037314	RPH3AL	368.003	-0.256572	0.00577857	0.0868175
ENSGALG00000044620	ALMS1	279.853	-0.386861	0.00578027	0.0868175
ENSGALG00000049287	ATP6V0E1	1371.15	0.324588	0.00578329	0.0868175
ENSGALG00000003870	MED7	160.264	0.287354	0.00578555	0.0868175
ENSGALG00000058342	ENSGALG00000058342	92.6679	-0.479115	0.00579296	0.0868175
ENSGALG00000003370	KIAA1191	1440.05	0.241311	0.0057931	0.0868175
ENSGALG00000030599	TYK2	241.75	-0.233733	0.00580447	0.0868237
ENSGALG00000002706	XRN1	216.923	-0.623047	0.0058079	0.0868237
ENSGALG00000007863	COX7B	2468.62	0.361103	0.00581896	0.0868816
ENSGALG00000036932	SPEN	306.993	-0.501136	0.00582994	0.0868944
ENSGALG00000017250	ANKRD42	27.7837	-0.982086	0.00584131	0.0868944
ENSGALG00000011705	BRF1	123.393	-0.496077	0.00584558	0.0868944
ENSGALG00000011013	PCNX2	131.912	-0.407517	0.00584859	0.0868944
ENSGALG00000043355	CELSR1	593.726	-0.433245	0.00586673	0.0869742
ENSGALG00000012821	TUBB2B	349.828	0.296399	0.00587463	0.0869742
ENSGALG00000014638	ASH1L	456.243	-0.488172	0.00587557	0.0869742
ENSGALG00000003631	CPLANE1	86.9978	-0.430178	0.0059094	0.0872701
ENSGALG00000003696	ENSGALG00000003696	378.36	0.262611	0.00591001	0.0872701
ENSGALG00000019077	SPATA13	467.761	-0.563444	0.00593397	0.0873991
ENSGALG00000040770	ENSGALG00000040770	1005.21	-0.358248	0.00594796	0.0873991
ENSGALG00000040371	ENSGALG00000040371	518.357	0.226059	0.00594977	0.0873991
ENSGALG00000015375	PLCXD2	39.4254	-0.567398	0.00595115	0.0873991
ENSGALG00000007695	SNAPC5	345.828	0.256116	0.00595492	0.0873991
ENSGALG00000034655	ALDH18A1	362.989	0.200248	0.00597242	0.0875405
ENSGALG00000008369	ABCC5	475.554	-0.375031	0.00597905	0.0875405
ENSGALG00000058203	ENSGALG00000058203	443.402	0.255133	0.00599816	0.0877039
ENSGALG00000061572	ENSGALG00000061572	568.754	-0.281438	0.00600473	0.0877039
ENSGALG00000015334	ENSGALG00000015334	219.221	-0.331077	0.00602141	0.0878413
ENSGALG00000059815	ENSGALG00000059815	17.8124	-0.745364	0.00604506	0.0879254
ENSGALG00000017357	SRSF2	351.768	-0.281349	0.0060558	0.0879254
ENSGALG00000011391	AMN	3887.91	0.383599	0.00605937	0.0879254
ENSGALG00000029599	ACVR1B	271.13	-0.32995	0.00606063	0.0879254
ENSGALG00000012988	B4GALNT3	474.661	-0.539727	0.00606357	0.0879254
ENSGALG00000005646	TSC2	432.314	-0.329481	0.00607654	0.0879404
ENSGALG00000009525	HAT1	324.143	0.238328	0.00607917	0.0879404
ENSGALG00000052354	SON	1349.28	-0.413892	0.00609791	0.088106
ENSGALG00000012570	TANC1	461.739	-0.376266	0.00611866	0.0882537
ENSGALG00000041556	GPATCH8	378.343	-0.236179	0.00612274	0.0882537
ENSGALG00000025844	AMT	271.757	0.424789	0.00613783	0.0882685
ENSGALG00000012030	QSER1	170.871	-0.523149	0.00613838	0.0882685
ENSGALG00000035952	KIAA1143	208.45	0.216319	0.00615019	0.0883076
ENSGALG00000067927	ENSGALG00000067927	5787.68	0.360812	0.00615573	0.0883076
ENSGALG00000030436	ND3; MT-ND3	17402.9	0.390598	0.00617287	0.0883185
ENSGALG00000043744	NDFIP1	4720.3	0.295378	0.00617975	0.0883185
ENSGALG00000009570	ATP6V1D	1698.6	0.194658	0.00618273	0.0883185
ENSGALG00000041896	RFX7	108.669	-0.679587	0.0061939	0.0883185
ENSGALG00000032685	HECTD4	579.924	-0.672125	0.0061996	0.0883185
ENSGALG00000008494	CREB1	156.118	-0.474955	0.00620035	0.0883185
ENSGALG00000008231	PACSIN3	418.591	0.239712	0.00621403	0.0883909
ENSGALG00000026231	ARID3A	134.349	-0.333244	0.00622007	0.0883909
ENSGALG00000034550	ENSGALG00000034550	181.046	0.230101	0.00625135	0.088731
ENSGALG00000052168	LOC112530990	21.6201	-0.791383	0.0062977	0.089284
ENSGALG00000050145	ENSGALG00000050145	63.326	-0.365926	0.00630622	0.0892999
ENSGALG00000029610	RGS9	152.395	-0.381066	0.0063877	0.0903478
ENSGALG00000010809	BZW2	698.338	0.206282	0.00639562	0.090354
ENSGALG00000010049	PTPRB	364.858	-0.805445	0.0064068	0.0904063
ENSGALG00000013907	KDR	546.121	-0.204836	0.00642072	0.0904326
ENSGALG00000012067	LMLN	104.224	-0.441738	0.00642364	0.0904326
ENSGALG00000066027	ENSGALG00000066027	178.959	-0.572595	0.00644443	0.0906175
ENSGALG00000004693	ARPC1A	979.588	0.20702	0.00645178	0.0906175
ENSGALG00000036492	DAGLA	710.742	-0.374436	0.00647558	0.0908461
ENSGALG00000006286	USP31	79.2677	-0.630868	0.00648877	0.0908686
ENSGALG00000053299	LOC100859454	137.769	-0.393851	0.00649223	0.0908686
ENSGALG00000005749	COX4I1	6384.68	0.326907	0.00651486	0.0910799
ENSGALG00000007357	BCL6	399.786	-0.307723	0.00653853	0.0913051
ENSGALG00000014836	LPIN2	275.231	-0.490104	0.00658569	0.0918575
ENSGALG00000007971	SUMO2	1223.05	0.177906	0.00660721	0.0920513
ENSGALG00000015908	COL12A1	193.104	-0.46572	0.0066201	0.0921246
ENSGALG00000015240	CPOX	1005.52	0.217255	0.00663562	0.0922343
ENSGALG00000066661	ENSGALG00000066661	645.274	-0.275781	0.00666308	0.092269
ENSGALG00000012525	FMNL2	369.884	-0.317121	0.00666459	0.092269
ENSGALG00000016996	ITM2B	3554.77	0.244463	0.00667016	0.092269
ENSGALG00000065507	ENSGALG00000065507	22.8675	-0.551172	0.00667519	0.092269
ENSGALG00000030075	LOC429249	1471.05	-0.500498	0.00668262	0.092269
ENSGALG00000066204	ENSGALG00000066204	1922.56	0.372098	0.00668697	0.092269
ENSGALG00000057980	ENSGALG00000057980	1100.44	-0.247991	0.00669158	0.092269
ENSGALG00000002710	IPMK	440.396	-0.340086	0.00678303	0.0933738
ENSGALG00000000137	SNRPE	412.433	0.310899	0.00678717	0.0933738
ENSGALG00000041812	ATP5O	4097.49	0.273861	0.00682704	0.0938138
ENSGALG00000015889	PHIP	119.698	-0.606425	0.00683749	0.0938138
ENSGALG00000029896	RAPGEF6	151.565	-0.503892	0.00684245	0.0938138
ENSGALG00000001182	NCOA6	359.203	-0.438563	0.00685479	0.0938765
ENSGALG00000001708	MED1	468.224	-0.381737	0.00687152	0.0939311
ENSGALG00000016872	PCCA	1726.8	0.180413	0.00687775	0.0939311
ENSGALG00000029378	ITGA9	29.0848	-0.723908	0.00689168	0.0939311
ENSGALG00000027173	TMEM159	312.796	0.270315	0.006904	0.0939311
ENSGALG00000002797	PGD	1854.95	0.237352	0.00691322	0.0939311
ENSGALG00000014863	TMEM267	86.1486	0.309447	0.00692211	0.0939311
ENSGALG00000051259	FOXO4	151.2	-0.551188	0.00693427	0.0939311
ENSGALG00000006821	TNMD	18.7049	0.707218	0.00694951	0.0939311
ENSGALG00000012207	CCNT2	135.826	-0.471021	0.00695104	0.0939311
ENSGALG00000060548	ENSGALG00000060548	1459.51	0.30712	0.00695206	0.0939311
ENSGALG00000043935	AFF1	650.909	-0.273972	0.00696323	0.0939311
ENSGALG00000011329	AFDN	496.145	-0.479447	0.00696624	0.0939311
ENSGALG00000044554	RIDA	5848.7	0.395813	0.00697936	0.0939311
ENSGALG00000037996	COX7A2L	808.935	0.225586	0.0069815	0.0939311
ENSGALG00000032628	SRCIN1	55.4456	-0.442228	0.00698635	0.0939311
ENSGALG00000066387	ENSGALG00000066387	37.9303	-0.699858	0.00699278	0.0939311
ENSGALG00000016034	ATRN	1168.47	-0.411411	0.00699618	0.0939311
ENSGALG00000008177	NOS1	116.624	-0.792972	0.00700032	0.0939311
ENSGALG00000005415	TEAD1	104.912	-0.56606	0.00700654	0.0939311
ENSGALG00000013809	UBAP2	294.577	-0.268332	0.00702203	0.0939512
ENSGALG00000043044	IL1R1	52.8732	-0.58295	0.00702359	0.0939512
ENSGALG00000013632	ACOT13	113.23	0.398934	0.00703412	0.093988
ENSGALG00000016479	LAPTM4A	3508.52	0.204649	0.00704318	0.0940051
ENSGALG00000014194	SAMM50	1498.33	0.223202	0.00705685	0.0940835
ENSGALG00000037493	ENSGALG00000037493	74.0641	-0.364838	0.0070865	0.0943746
ENSGALG00000005961	DCK2	49.9778	0.576255	0.00710095	0.094463
ENSGALG00000022739	AKAP11	158.238	-0.574206	0.00712318	0.0946545
ENSGALG00000011136	CAPN9	120.302	0.34762	0.00714474	0.0948161
ENSGALG00000012039	PSMA3	1079.65	0.237637	0.00715442	0.0948161
ENSGALG00000003079	MFF	526.632	0.191478	0.0071589	0.0948161
ENSGALG00000027019	MIR6591	9.93192	-0.786438	0.00717125
ENSGALG00000012256	UTRN	651.721	-0.495247	0.00718396	0.0949786
ENSGALG00000015682	UGCG	47.4095	-0.395773	0.00718689	0.0949786
ENSGALG00000004110	TOMM34	144.996	0.222858	0.00721723	0.0952754
ENSGALG00000028849	SCAF11	377.663	-0.325614	0.00722718	0.0953025
ENSGALG00000001889	CARD9	37.6464	-0.38713	0.00726117	0.0955201
ENSGALG00000027963	COX7C	1899.53	0.336515	0.00726744	0.0955201
ENSGALG00000005042	IQSEC1	244.588	-0.709196	0.00727462	0.0955201
ENSGALG00000002232	RERE	377.857	-0.451111	0.00727531	0.0955201
ENSGALG00000009733	SHFM1	596.501	0.292024	0.00731662	0.0959581
ENSGALG00000006995	APOD	45.3676	0.443583	0.00734296	0.0961991
ENSGALG00000009942	MDM2	283.198	-0.406733	0.0073542	0.096242
ENSGALG00000031594	ENSGALG00000031594	316.915	-0.307477	0.00737678	0.0963191
ENSGALG00000023542	ALPL	2308.85	0.337875	0.00737958	0.0963191
ENSGALG00000062228	ENSGALG00000062228	2224.49	0.354559	0.00738964	0.0963191
ENSGALG00000030871	BCL2L10	774.902	0.246539	0.00739462	0.0963191
ENSGALG00000039880	RHEB	718.763	0.198367	0.00739996	0.0963191
ENSGALG00000015407	PLAG1	17.0307	-0.609883	0.00740477
ENSGALG00000062949	ENSGALG00000062949	97.4281	-0.376552	0.00742036	0.0964807
ENSGALG00000043381	LOC420716	20.3205	0.783944	0.00743668	0.0965564
ENSGALG00000026279	COMMD8	160.752	0.275093	0.00744217	0.0965564
ENSGALG00000007905	LAMB1	1688.2	-0.236138	0.00747154	0.0967576
ENSGALG00000008269	ZC3H8	199.777	-0.375834	0.0074737	0.0967576
ENSGALG00000037687	ENSGALG00000037687	84.6965	-0.58553	0.00751194	0.0971485
ENSGALG00000035007	USP35	17.688	0.556507	0.0075345	0.097336
ENSGALG00000007330	CTNND1	1689.75	-0.138169	0.00755053	0.0973374
ENSGALG00000056911	ENSGALG00000056911	60.2866	0.41099	0.00755759	0.0973374
ENSGALG00000031450	MYO7A	1015.05	-0.340158	0.00755878	0.0973374
ENSGALG00000039193	AGRN	889.478	-0.343883	0.00757752	0.0974749
ENSGALG00000009504	NSMCE4A	195.946	0.260817	0.00758688	0.0974914
ENSGALG00000062643	ENSGALG00000062643	21.4847	-0.640383	0.00761185	0.0977083
ENSGALG00000029341	PPP6R2	386.405	-0.178887	0.00765052	0.0981005
ENSGALG00000036491	DRAM2	1092.74	0.232778	0.00768597	0.0984505
ENSGALG00000055237	ENSGALG00000055237	13.637	-0.852538	0.00772339
ENSGALG00000003886	SGCD	287.458	-0.726946	0.00772668	0.0986974
ENSGALG00000031589	ZNF592	150.064	-0.246948	0.00773218	0.0986974
ENSGALG00000006395	WDR53	567.618	0.240638	0.00773555	0.0986974
ENSGALG00000008504	HNRNPLL	331.44	0.196486	0.00774406	0.0986974
ENSGALG00000008931	COMMD1	254.034	0.486727	0.00775052	0.0986974
ENSGALG00000020417	ENSGALG00000020417	607.707	0.267304	0.00775427	0.0986974
ENSGALG00000064693	ENSGALG00000064693	41.5575	-0.896574	0.00776788	0.0987601
ENSGALG00000026865	XRCC2	69.8278	0.353012	0.00778268	0.0987601
ENSGALG00000003875	ABL1	303.176	-0.378162	0.00778372	0.0987601
ENSGALG00000021676	LOC419404	968.213	0.186269	0.00779981	0.0988603
ENSGALG00000011153	LY75	640.752	-0.492465	0.00781294	0.0988695
ENSGALG00000048320	HINT2	1994.29	0.367868	0.00782868	0.0988695
ENSGALG00000033038	STARD3NL	174.507	0.228073	0.00783071	0.0988695
ENSGALG00000012916	DROSHA	119.226	-0.291315	0.00783741	0.0988695
ENSGALG00000006840	AKAP13	406.008	-0.743135	0.00784146	0.0988695
ENSGALG00000008546	FGD5	120.59	-0.417916	0.00788699	0.0993399
ENSGALG00000002364	SEC16A	1213.14	-0.304725	0.00791984	0.0996276
ENSGALG00000029450	UBE2Q1	1067.36	0.202337	0.0079347	0.0996276
ENSGALG00000041746	ZMAT2	810.434	0.198249	0.00794884	0.0996276
ENSGALG00000012404	ERO1A	68.914	0.362705	0.00794991	0.0996276
ENSGALG00000036775	SETBP1	66.025	-0.472605	0.00795108	0.0996276
ENSGALG00000002277	KLHL24	277.129	-0.326716	0.00796243	0.0996665
ENSGALG00000035996	COX6C	3840.38	0.369192	0.00798932	0.0998169
ENSGALG00000028537	NDUFB1	2066.87	0.356301	0.00799713	0.0998169
ENSGALG00000050353	ENSGALG00000050353	39.1414	-0.802866	0.0080109	0.0998169
ENSGALG00000051488	SFI1	102.658	-0.315132	0.00802291	0.0998169
ENSGALG00000052650	C8orf59	62.6099	0.423378	0.00802596	0.0998169
ENSGALG00000005685	KSR1	157.958	-0.470479	0.00803879	0.0998169
ENSGALG00000002621	SLC25A42	606.897	-0.285577	0.00805986	0.0998169
ENSGALG00000042784	TPPP	209.639	-0.73545	0.00806528	0.0998169
ENSGALG00000001028	RNF43	37.7736	-0.559327	0.00807648	0.0998169
ENSGALG00000038311	COL18A1	1229.85	-0.221543	0.00808676	0.0998169
ENSGALG00000004598	CUX2	246.782	-0.438834	0.00808705	0.0998169
ENSGALG00000002150	CPEB1	44.5311	-0.460385	0.00808747	0.0998169
ENSGALG00000016504	ITSN2	416.71	-0.406451	0.00808805	0.0998169
ENSGALG00000055243	ENSGALG00000055243	403.448	0.228109	0.00809013	0.0998169
ENSGALG00000010151	CCDC167	252.87	0.272162	0.00810982	0.0998226
ENSGALG00000005802	FLT4	296.467	-0.32587	0.00811153	0.0998226
ENSGALG00000065192	ENSGALG00000065192	406.222	0.176365	0.00811539	0.0998226
ENSGALG00000003409	SOGA1	57.5894	-0.566421	0.00813111	0.0999142
ENSGALG00000042816	TP53BP2	654.726	-0.196935	0.00818852	0.100417
ENSGALG00000037880	ATP5F1AZ	6469.91	0.26855	0.00818867	0.100417
ENSGALG00000009253	ENSGALG00000009253	628.755	0.185277	0.00822165	0.100648
ENSGALG00000030313	RAD51	73.3412	0.380877	0.00823566	0.100648
ENSGALG00000002969	MAU2	164.588	-0.330415	0.0082399	0.100648
ENSGALG00000001921	SDCCAG3	85.485	0.396348	0.00824598	0.100648
ENSGALG00000030781	CA2	5842.28	0.239207	0.00825431	0.100648
ENSGALG00000012044	ANK2	36.9591	-0.509444	0.00827054	0.100648
ENSGALG00000011814	ATF7IP	183.954	-0.450685	0.00827785	0.100648
ENSGALG00000007378	FAM162A	696.775	0.248078	0.00827848	0.100648
ENSGALG00000032664	UBE2B	377.811	0.221517	0.00828569	0.100648
ENSGALG00000036789	ADGRL2	305.148	-0.344144	0.00829393	0.100648
ENSGALG00000041111	NUP214	590.315	-0.37307	0.00829917	0.100648
ENSGALG00000062160	ENSGALG00000062160	629.211	0.328964	0.00832804	0.100833
ENSGALG00000006305	DTYMK	275.843	0.314719	0.00833254	0.100833
ENSGALG00000033966	TENM4	334.464	-0.348199	0.008343	0.100833
ENSGALG00000003941	FUBP3	346.85	-0.212446	0.00836138	0.100833
ENSGALG00000001489	SSU72	571.862	0.215911	0.00836432	0.100833
ENSGALG00000009981	PREPL	36.4166	-0.517983	0.00836451	0.100833
ENSGALG00000006121	PIK3C2A	573.095	-0.330918	0.0083742	0.100849
ENSGALG00000062370	ENSGALG00000062370	188.847	-0.48008	0.008393	0.10088
ENSGALG00000002308	COMMD10	125.655	0.283929	0.0084037	0.10088
ENSGALG00000030966	MAPK13	195.27	0.323014	0.00840774	0.10088
ENSGALG00000034317	SYNJ1	136.59	-0.466334	0.00841451	0.10088
ENSGALG00000000424	CMTM3	305.124	0.206753	0.0084284	0.10088
ENSGALG00000004190	RNF34	618.633	0.202944	0.00843105	0.10088
ENSGALG00000015721	SVEP1	587.831	-0.302345	0.00843519	0.10088
ENSGALG00000005090	SKA2P1	580.994	0.231714	0.00845028	0.100929
ENSGALG00000062495	ENSGALG00000062495	38.5644	-0.44222	0.00845604	0.100929
ENSGALG00000040212	FYCO1	232.37	-0.678614	0.00846669	0.100957
ENSGALG00000040035	ADRB2	109.09	-0.357544	0.00850041	0.101063
ENSGALG00000052980	LOC112530164	19.7838	0.587081	0.0085014	0.101063
ENSGALG00000016543	NHS	192.469	-0.300957	0.00850592	0.101063
ENSGALG00000002099	PFKFB4	678.055	-0.215921	0.00851639	0.101063
ENSGALG00000008875	PLCB1	86.4266	-0.426634	0.00851875	0.101063
ENSGALG00000013098	MGST1	4019.49	0.321987	0.0085265	0.101063
ENSGALG00000003936	PPT1	566.169	0.199802	0.00853414	0.101063
ENSGALG00000015699	NELFA	530.168	-0.306656	0.00854647	0.101109
ENSGALG00000012449	MBD5	197.571	-0.416563	0.00856656	0.101248
ENSGALG00000007462	CTSZ	9396.81	0.238361	0.00857718	0.101274
ENSGALG00000029494	BGLAP	36.7821	0.634414	0.00859726	0.101412
ENSGALG00000000478	TANC2	114.28	-0.607869	0.00862166	0.10148
ENSGALG00000015322	IMPG2	38.0242	-0.483146	0.00862425	0.10148
ENSGALG00000011330	DYNC1H1	2044.38	-0.378212	0.00864854	0.10148
ENSGALG00000041161	NT5DC4	80.2657	-0.536865	0.00865069	0.10148
ENSGALG00000010074	KDM4A	621.555	-0.226043	0.00865226	0.10148
ENSGALG00000008294	ITPR1	232.101	-0.331377	0.00865866	0.10148
ENSGALG00000036252	SAP30	67.974	0.309912	0.00866322	0.10148
ENSGALG00000042325	CIZ1	310.551	0.164433	0.0086715	0.10148
ENSGALG00000007766	KIAA1217	346.722	-0.31974	0.00867861	0.10148
ENSGALG00000009279	SFMBT2	27.0336	-0.64568	0.00868727	0.101483
ENSGALG00000002335	DOCK3	14.4296	-1.0713	0.00869723
ENSGALG00000003221	WDR61	369.926	0.236921	0.00869888	0.101521
ENSGALG00000059359	ENSGALG00000059359	17.9911	0.622303	0.00871193	0.101575
ENSGALG00000046223	GPR21	16.7354	-0.677561	0.00871535
ENSGALG00000005823	HDLBP	8071.89	-0.295205	0.00872969	0.101653
ENSGALG00000017319	MRPL48	554.133	0.268421	0.0087355	0.101653
ENSGALG00000039387	PSMA2	442.76	0.265868	0.00875425	0.101773
ENSGALG00000001907	WAPL	407.813	-0.363343	0.00876873	0.101844
ENSGALG00000004320	FAT2	41.633	-0.578426	0.00877833	0.101857
ENSGALG00000029077	CBL	97.7177	-0.536185	0.00878829	0.101875
ENSGALG00000066806	ENSGALG00000066806	373.691	0.177483	0.00880868	0.101994
ENSGALG00000010874	UNC79	35.7629	-0.499429	0.00882021	0.101994
ENSGALG00000025796	ADI1	2279.86	0.169593	0.00882391	0.101994
ENSGALG00000002461	ENSGALG00000002461	186.675	-0.77577	0.00883602	0.102018
ENSGALG00000015537	MAN2B2	887.479	0.225406	0.00884284	0.102018
ENSGALG00000002499	ZMYM4	201.739	-0.449207	0.00886058	0.102125
ENSGALG00000064924	ENSGALG00000064924	44.8829	-0.404265	0.00887394	0.102181
ENSGALG00000005181	SEC24C	887.234	-0.332404	0.00890765	0.102472
ENSGALG00000008901	PTGFR	73.0897	0.384207	0.00893723	0.102714
ENSGALG00000031734	AQP11	782.238	0.397937	0.00895947	0.102788
ENSGALG00000041494	GOLGB1	236.596	-0.412466	0.00896065	0.102788
ENSGALG00000001181	KCNJ5	17.3749	0.652404	0.00896758
ENSGALG00000003883	MTMR10	339.054	-0.455871	0.00898987	0.103025
ENSGALG00000008852	DNAJC19	795.597	0.204511	0.00900519	0.1031
ENSGALG00000042967	CTPS1	183.113	0.279735	0.00901387	0.1031
ENSGALG00000008677	VIM	615.292	0.213572	0.00902833	0.1031
ENSGALG00000001143	ETS1	270.55	-0.352796	0.0090316	0.1031
ENSGALG00000006165	ENSGALG00000006165	259.82	-0.528849	0.00904091	0.1031
ENSGALG00000031016	GTF3C4	73.7346	-0.359046	0.00904933	0.1031
ENSGALG00000065867	ENSGALG00000065867	23.6778	0.605462	0.00905615	0.1031
ENSGALG00000008421	PEX16	947.015	0.22851	0.00907503	0.103218
ENSGALG00000004671	ANKRD27	402.695	-0.368704	0.00909804	0.103382
ENSGALG00000015681	NRIP1	603.134	-0.414866	0.00910884	0.103408
ENSGALG00000007878	SDHD	4778.05	0.316828	0.00912639	0.103436
ENSGALG00000040424	SCNN1A	2412.89	0.253461	0.00913409	0.103436
ENSGALG00000042564	UBAC1	114.03	-0.285956	0.00915267	0.103436
ENSGALG00000065531	ENSGALG00000065531	106.41	-0.430276	0.00915823	0.103436
ENSGALG00000052511	PPP2R3A	322.791	-0.304415	0.00916332	0.103436
ENSGALG00000011342	FGD6	170.434	-0.426786	0.00917299	0.103436
ENSGALG00000028083	THSD1	17.5388	-0.808708	0.00917446
ENSGALG00000004809	PPIF	879.043	0.212706	0.00917797	0.103436
ENSGALG00000025950	PRKCA	706.893	-0.272359	0.00917983	0.103436
ENSGALG00000043593	PRPF18	495.548	0.15787	0.00919728	0.103536
ENSGALG00000010805	USP24	875.186	-0.651797	0.00924424	0.10389
ENSGALG00000009686	PPP1R9A	181.098	-0.290326	0.0092459	0.10389
ENSGALG00000017071	ENSGALG00000017071	95.7635	-0.320209	0.00928939	0.10412
ENSGALG00000017199	MAML2	42.8049	-0.647288	0.00929113	0.10412
ENSGALG00000055464	ENSGALG00000055464	429.809	0.28575	0.00929225	0.10412
ENSGALG00000043363	KATNIP	66.2321	-0.552196	0.00931625	0.104292
ENSGALG00000005678	FLNB	1739.72	-0.363918	0.00933956	0.104303
ENSGALG00000003770	ANXA2	177.341	0.324937	0.00934246	0.104303
ENSGALG00000033919	SHANK3	105.068	-0.337899	0.0093541	0.104303
ENSGALG00000059577	ENSGALG00000059577	87.9776	0.369351	0.00935784	0.104303
ENSGALG00000058129	ENSGALG00000058129	82.8264	-0.493119	0.00936454	0.104303
ENSGALG00000009139	TMEM185B	475.232	0.158055	0.00936902	0.104303
ENSGALG00000038374	SNX20	35.9537	0.566711	0.00941872	0.104759
ENSGALG00000002388	NIPSNAP2	467.317	0.185931	0.00946663	0.105195
ENSGALG00000026558	ZNF362	189.357	-0.261916	0.00948646	0.105308
ENSGALG00000033507	PLCG2	265.389	-0.493081	0.00950274	0.105308
ENSGALG00000001597	PSMB3	1246.05	0.328991	0.00951048	0.105308
ENSGALG00000037545	GRIP2	23.8386	-0.50975	0.00951163	0.105308
ENSGALG00000003429	PBX1	291.25	-0.29862	0.00952955	0.10541
ENSGALG00000016351	ACOT9	146.41	-0.274424	0.00957739	0.105842
ENSGALG00000010193	ZNF410	322.984	0.226359	0.00958803	0.105845
ENSGALG00000015025	VANGL1	196.297	-0.689	0.00960526	0.105845
ENSGALG00000008482	STAG2	364.202	-0.496799	0.00961053	0.105845
ENSGALG00000008786	NBEAL1	208.181	-0.789607	0.0096153	0.105845
ENSGALG00000012610	CTSV	3624.67	0.210337	0.00962146	0.105845
ENSGALG00000013733	GTF2H5	1133.49	0.207563	0.00964974	0.106059
ENSGALG00000042469	PRKDC	200.152	-0.434655	0.00966524	0.106133
ENSGALG00000006947	BDH1A	2318.27	0.308099	0.00968636	0.106268
ENSGALG00000060804	ENSGALG00000060804	637.317	0.367934	0.00972704	0.106471
ENSGALG00000000243	RDM1	76.3065	0.307031	0.00972923	0.106471
ENSGALG00000006837	TSPAN4	386.119	-0.335019	0.00973716	0.106471
ENSGALG00000014335	ITFG2	271.593	-0.256054	0.00974729	0.106471
ENSGALG00000019094	ENSGALG00000019094	78.4958	0.339005	0.00974885	0.106471
ENSGALG00000003771	SIN3B	461.181	-0.195658	0.00978313	0.106748
ENSGALG00000002610	ENSGALG00000002610	246.255	0.360102	0.00981413	0.10699
ENSGALG00000003536	KLHL11	201.149	-0.440835	0.00983509	0.107068
ENSGALG00000029652	OPHN1	176.072	-0.209562	0.00984065	0.107068
ENSGALG00000012386	LATS1	228.358	-0.385215	0.00984809	0.107068
ENSGALG00000016828	GRTP1	258.695	0.20245	0.00985671	0.107068
ENSGALG00000043827	ZHX2	197.617	-0.207311	0.00988757	0.107231
ENSGALG00000035841	PRRC2C	908.477	-0.380927	0.00989248	0.107231
ENSGALG00000065583	ENSGALG00000065583	121.855	-0.328757	0.00989839	0.107231
ENSGALG00000033780	ENSGALG00000033780	853.851	0.208857	0.00997057	0.107916
ENSGALG00000008072	CHRDL1	22.8863	-0.50068	0.0100016	0.108039
ENSGALG00000013674	TUSC3	422.66	0.256716	0.0100029	0.108039
ENSGALG00000016955	VWA8	1112.94	-0.318777	0.0100087	0.108039
ENSGALG00000036017	NCOA2	380.749	-0.627492	0.0100185	0.108047
ENSGALG00000016707	CLIC5	695.046	-0.758313	0.0100317	0.108081
ENSGALG00000052298	LOC100858099	44.9955	-0.693906	0.0100395	0.108081
ENSGALG00000017210	ANKRD49	132.416	0.277406	0.010051	0.108109
ENSGALG00000008542	ADD3	975.088	-0.275767	0.0100978	0.108515
ENSGALG00000005922	RPL5	10956.1	0.259577	0.0101343	0.10881
ENSGALG00000011581	KIF26A	28.0083	-0.570092	0.0101437	0.108816
ENSGALG00000009048	ABLIM1	610.305	-0.654294	0.0101769	0.109075
ENSGALG00000006182	NSFL1C	622.999	0.250079	0.0101881	0.109098
ENSGALG00000032247	ATP1A1	42990.9	0.240377	0.0102001	0.109129
ENSGALG00000016217	KDM6A	551.983	-0.384516	0.0102094	0.109132
ENSGALG00000006010	FAM103A1	892.539	0.261248	0.010239	0.109352
ENSGALG00000001546	ENSGALG00000001546	500.856	-0.391625	0.0102492	0.109364
ENSGALG00000004225	ENSGALG00000004225	190.682	-0.225281	0.0103197	0.110019
ENSGALG00000055226	ENSGALG00000055226	17.4585	-0.538321	0.0104291
ENSGALG00000001688	SEPTIN5	111.903	-0.292595	0.01043	0.111097
ENSGALG00000009111	HAUS2	183.161	0.24762	0.0104406	0.111111
ENSGALG00000019961	SLC18B1	464.155	0.191789	0.0104658	0.111204
ENSGALG00000062426	ENSGALG00000062426	326.186	-0.478213	0.0104677	0.111204
ENSGALG00000003567	FNDC5	20.7379	0.687716	0.0104903	0.111347
ENSGALG00000012877	CREB3L2	291.496	-0.675068	0.0105061	0.111361
ENSGALG00000019873	RDH14	213.367	0.253488	0.0105101	0.111361
ENSGALG00000065175	ENSGALG00000065175	305.889	-0.453054	0.0105219	0.111389
ENSGALG00000008139	EML6	249.843	-0.534597	0.0105506	0.111594
ENSGALG00000005232	USP54	253.943	-0.306039	0.0105749	0.111753
ENSGALG00000027330	SYNPO	354.361	-0.23672	0.0106274	0.112085
ENSGALG00000006755	USP2	693.296	0.296451	0.0106317	0.112085
ENSGALG00000043193	TAF2	388.005	-0.264933	0.0106341	0.112085
ENSGALG00000002116	TEN1	76.3696	0.445919	0.0106493	0.112099
ENSGALG00000010649	CNST	123.096	-0.44614	0.010654	0.112099
ENSGALG00000015805	CHMP3	906.26	0.269851	0.0106946	0.112364
ENSGALG00000010675	PSMC1	805.672	0.159705	0.0106978	0.112364
ENSGALG00000006202	SCNN1B	803.784	0.382048	0.0107341	0.112648
ENSGALG00000001275	PDCL	234.875	-0.288285	0.0107568	0.112788
ENSGALG00000054766	ITGA2B	49.94	-0.405335	0.0107844	0.112979
ENSGALG00000006425	SLC6A6	424.489	-0.661123	0.01081	0.113104
ENSGALG00000011325	NDUFA12	900.419	0.243405	0.0108182	0.113104
ENSGALG00000005951	VPS29L	20.7074	0.587869	0.0108244	0.113104
ENSGALG00000024082	SMCR8	427.6	-0.335461	0.0108704	0.113402
ENSGALG00000014851	FBXO4	111.319	0.279891	0.0108734	0.113402
ENSGALG00000002389	ITGB4	492.663	-0.299961	0.0108811	0.113402
ENSGALG00000011569	SCYL2	221.416	-0.456866	0.0108947	0.113446
ENSGALG00000052280	HEATR5A	294.801	-0.380046	0.0109165	0.113575
ENSGALG00000014081	OCIAD2	1087.73	0.173268	0.010939	0.113683
ENSGALG00000006925	CCP110	60.7329	-0.530191	0.0109605	0.113683
ENSGALG00000015414	NSUN3	63.2145	0.300233	0.0109622	0.113683
ENSGALG00000008886	ZNF618	82.0506	-0.57153	0.0109645	0.113683
ENSGALG00000011255	MCCC2L	376.722	0.341728	0.0109925	0.113806
ENSGALG00000003812	UBE2F	326.759	0.205439	0.0109953	0.113806
ENSGALG00000063601	ENSGALG00000063601	35.4492	-0.669543	0.0110183	0.113928
ENSGALG00000064571	ENSGALG00000064571	1862.9	0.321516	0.0110325	0.113928
ENSGALG00000001229	SKI	63.956	-0.636112	0.0110372	0.113928
ENSGALG00000000189	YTHDC2	173.985	-0.329141	0.0110448	0.113928
ENSGALG00000006867	QRICH1	384.288	-0.198373	0.0110833	0.114098
ENSGALG00000030268	NKTR	192.667	-0.531954	0.0110837	0.114098
ENSGALG00000041066	DNASE1	13.0236	0.85991	0.0110975
ENSGALG00000023554	PIGW	145.045	0.349093	0.0110988	0.114098
ENSGALG00000033126	ENSGALG00000033126	154.847	-0.582572	0.0111039	0.114098
ENSGALG00000003220	UPF1	684.74	-0.359444	0.0111142	0.114098
ENSGALG00000055853	ENSGALG00000055853	24.7558	-0.523386	0.0111179	0.114098
ENSGALG00000055875	ENSGALG00000055875	154.938	-0.534431	0.0111461	0.11429
ENSGALG00000009784	PTPN14	54.2423	-1.02299	0.0111691	0.114324
ENSGALG00000043178	SBF1	918.987	-0.310378	0.0111787	0.114324
ENSGALG00000029175	EFNB2	82.4425	-0.389807	0.0112002	0.114324
ENSGALG00000061642	ENSGALG00000061642	50.635	-0.659929	0.0112005	0.114324
ENSGALG00000040586	TUBA5	305.015	0.334378	0.0112055	0.114324
ENSGALG00000038747	TM4SF18	124.187	0.298353	0.0112308	0.114324
ENSGALG00000012264	TRMT10A	85.1044	0.289459	0.011237	0.114324
ENSGALG00000001654	C1QBP	2943.07	0.261912	0.0112389	0.114324
ENSGALG00000041226	RRAGA	655.205	0.221171	0.01124	0.114324
ENSGALG00000000993	GAPVD1	790.245	-0.320917	0.011244	0.114324
ENSGALG00000031593	TMSB15B	844.579	0.409451	0.0112642	0.114418
ENSGALG00000040756	PI4KA	1031.77	-0.193011	0.0112749	0.114418
ENSGALG00000021378	UBAP1	89.7673	-0.444934	0.0112817	0.114418
ENSGALG00000012228	MDGA2	154.822	-0.602053	0.0113152	0.114603
ENSGALG00000056514	ENSGALG00000056514	18.3308	-0.557188	0.0113343	0.114603
ENSGALG00000032681	SYTL2	70.0105	-0.44204	0.0113356	0.114603
ENSGALG00000002379	MRPS17	602.4	0.226979	0.011338	0.114603
ENSGALG00000040864	WDR77	430.125	0.242447	0.0113594	0.114641
ENSGALG00000040109	LARP1	669.907	-0.466062	0.0113679	0.114641
ENSGALG00000002954	MBTD1	126.133	-0.558339	0.0113701	0.114641
ENSGALG00000006174	VSTM4	58.3927	-0.432564	0.0113922	0.114767
ENSGALG00000008506	MRPS25	426.657	0.248153	0.0114257	0.114954
ENSGALG00000002141	UGGT1	472.517	-0.329978	0.0114392	0.114954
ENSGALG00000016794	MRPS9	497.044	0.215961	0.0114445	0.114954
ENSGALG00000009792	LOC422442	161.261	0.335962	0.0114488	0.114954
ENSGALG00000012049	ZNF148	74.7319	-0.383477	0.0114659	0.115031
ENSGALG00000009158	CDC42BPA	298.351	-0.624378	0.0114805	0.115034
ENSGALG00000001522	PHF20	206.283	-0.391781	0.0114949	0.115034
ENSGALG00000033597	ENSGALG00000033597	286.348	-0.474981	0.0115087	0.115034
ENSGALG00000039320	ADGRF5	170.054	-0.321905	0.0115181	0.115034
ENSGALG00000032031	MMP16	36.9732	-0.494224	0.0115228	0.115034
ENSGALG00000003999	NAV2	125.572	-0.738977	0.0115234	0.115034
ENSGALG00000035994	LOC420562	732.894	0.199557	0.0115865	0.115568
ENSGALG00000047297	PROK1	24.2456	0.677491	0.0116424	0.11603
ENSGALG00000010177	ZFC3H1	415.418	-0.39635	0.0116813	0.116292
ENSGALG00000065884	ENSGALG00000065884	172.007	-0.320337	0.0116879	0.116292
ENSGALG00000034965	DIP2B	352.113	-0.613416	0.0116997	0.116313
ENSGALG00000014515	C1QTNF7	17.9435	-0.545247	0.0117403	0.116621
ENSGALG00000015051	CDK19	117.686	-0.537268	0.0117944	0.117024
ENSGALG00000008308	BHLHE40	625.872	0.215412	0.0118101	0.117024
ENSGALG00000058052	ENSGALG00000058052	57.815	0.403877	0.0118134	0.117024
ENSGALG00000046915	PPP1R12C	150.344	-0.238905	0.0118196	0.117024
ENSGALG00000004033	GALNT10	52.3125	-0.606667	0.0119025	0.117748
ENSGALG00000004324	SETD1A	92.7418	-0.382334	0.0119431	0.118053
ENSGALG00000061890	ENSGALG00000061890	39.0854	-0.738549	0.0119555	0.118079
ENSGALG00000031766	PPP1R7	815.306	0.210226	0.0119859	0.118206
ENSGALG00000058940	ENSGALG00000058940	31.5948	-0.668832	0.011988	0.118206
ENSGALG00000013591	BLOC1S4	574.98	0.215978	0.0119977	0.118206
ENSGALG00000002682	BRD3	86.3169	-0.320118	0.0120121	0.118251
ENSGALG00000005321	LAMA5	585.908	-0.300434	0.0120339	0.11837
ENSGALG00000002345	ATG12	458.751	0.220357	0.0120458	0.11839
ENSGALG00000008501	KLF7	15.2288	-0.859368	0.0120776
ENSGALG00000000150	RPL9	7235.69	0.280619	0.0120832	0.118661
ENSGALG00000001536	ARHGAP39L	451.477	-0.280986	0.0120988	0.118717
ENSGALG00000006076	RASGEF1C	11.0353	-0.859474	0.0121573
ENSGALG00000007809	TSHZ2	125.053	-0.324262	0.0121595	0.119217
ENSGALG00000009372	PHC3	76.567	-0.51607	0.0121712	0.119234
ENSGALG00000015688	MXD4	385.646	-0.209927	0.0121901	0.119323
ENSGALG00000032452	GAS7	64.4754	-0.610992	0.0122331	0.119647
ENSGALG00000030511	SLC19A1	4277.15	0.280815	0.0122623	0.119723
ENSGALG00000005929	MAML1	101.969	-0.42343	0.01229	0.119723
ENSGALG00000009252	PLD1	224.904	-0.518258	0.0122946	0.119723
ENSGALG00000004655	SMURF1	320.7	-0.409856	0.0123025	0.119723
ENSGALG00000004570	NCOA3	179.254	-0.555842	0.0123089	0.119723
ENSGALG00000012408	PSMC6	1455.13	0.180336	0.0123182	0.119723
ENSGALG00000061090	ENSGALG00000061090	276.918	0.194326	0.0123225	0.119723
ENSGALG00000010196	FAM161B	41.977	-0.358226	0.0123233	0.119723
ENSGALG00000052396	ENSGALG00000052396	105.768	-0.323902	0.0123301	0.119723
ENSGALG00000016737	NIPA2	558.03	0.18684	0.0123461	0.119782
ENSGALG00000000812	OAZ1	6246.81	0.256967	0.0123742	0.119958
ENSGALG00000058819	ENSGALG00000058819	17.1276	0.552406	0.0123925
ENSGALG00000001439	RANBP10	351.482	-0.218433	0.0124008	0.12012
ENSGALG00000034573	ABCF2	783.448	0.167743	0.0124312	0.120318
ENSGALG00000034989	CEP112	108.915	-0.338933	0.0124594	0.120474
ENSGALG00000063019	ENSGALG00000063019	345.686	0.284985	0.0124673	0.120474
ENSGALG00000037962	C21orf59	274.574	0.327058	0.012489	0.120488
ENSGALG00000027334	NIPSNAP3A	1172.45	0.26193	0.012502	0.120488
ENSGALG00000015428	ENSGALG00000015428	38.4533	-0.556093	0.0125072	0.120488
ENSGALG00000043243	CDK13	236.682	-0.365252	0.0125087	0.120488
ENSGALG00000003921	DBNDD2	332.748	0.348872	0.0125234	0.120534
ENSGALG00000005790	LOC419242	499.773	0.357264	0.0125481	0.120578
ENSGALG00000029616	HCFC2	251.68	-0.330119	0.0125542	0.120578
ENSGALG00000050198	LOC112532717	12.7618	0.793634	0.0125581
ENSGALG00000027374	KLF9	45.7027	0.378694	0.0125621	0.120578
ENSGALG00000011133	LIN54	66.4532	-0.498036	0.0125679	0.120578
ENSGALG00000006627	UPB1	8668.23	0.188302	0.0125778	0.120578
ENSGALG00000034001	SPAG9	323.829	-0.432608	0.0125994	0.120688
ENSGALG00000015689	ENSGALG00000015689	471.299	-0.275894	0.0126359	0.120942
ENSGALG00000001475	STMN1	358.051	0.376333	0.0126908	0.12132
ENSGALG00000005468	SYNRG	405.27	-0.460581	0.0127044	0.12132
ENSGALG00000023661	DUS4L	52.1731	0.335958	0.0127138	0.12132
ENSGALG00000007728	PRODH	766.811	0.35175	0.0127155	0.12132
ENSGALG00000000541	ZC3H11A	612.494	-0.20291	0.0127284	0.121347
ENSGALG00000032992	NR3C1	123.031	-0.443903	0.0127388	0.12135
ENSGALG00000009698	SLC38A1	69.4426	-0.347599	0.0127532	0.121391
ENSGALG00000056287	ENSGALG00000056287	46.5067	-0.648808	0.0127797	0.121544
ENSGALG00000006408	ENSGALG00000006408	235.162	0.372392	0.0128003	0.121544
ENSGALG00000014751	ADAMTS6	7.84786	-0.900911	0.0128022
ENSGALG00000053657	LATS2	218.115	-0.40373	0.0128106	0.121544
ENSGALG00000027365	HIVEP3	16.9377	-0.640823	0.0128287
ENSGALG00000006782	MRPL46	452.827	0.268588	0.0128398	0.121544
ENSGALG00000036101	ARHGAP35	837.35	-0.346633	0.0128507	0.121544
ENSGALG00000016262	XK	19.1388	-0.585997	0.0128513	0.121544
ENSGALG00000066967	ENSGALG00000066967	84.3012	-0.522603	0.0128557	0.121544
ENSGALG00000013143	PDE3A	50.1617	-0.578678	0.0128662	0.121544
ENSGALG00000053950	ARHGAP23	67.6106	-0.338343	0.0128699	0.121544
ENSGALG00000052837	ENSGALG00000052837	86.6594	-0.379823	0.0128748	0.121544
ENSGALG00000015053	GLDC	4744.49	0.348106	0.0128951	0.121544
ENSGALG00000032518	NCALD	34.227	-0.418054	0.0128971	0.121544
ENSGALG00000034850	GLRX2	305.701	0.24447	0.0129058	0.121544
ENSGALG00000017065	STARD13	160.995	-0.3388	0.0129202	0.121544
ENSGALG00000040557	TFEC	111.965	-0.630308	0.0129245	0.121544
ENSGALG00000001037	SCAI	98.7945	-0.337239	0.0129381	0.121544
ENSGALG00000006237	PKN2	366.736	-0.298901	0.0129439	0.121544
ENSGALG00000006404	ENSGALG00000006404	291.104	-0.36472	0.0129559	0.121544
ENSGALG00000035421	SNRPN	590.189	0.296046	0.0129616	0.121544
ENSGALG00000054198	ENSGALG00000054198	145.335	-0.55956	0.0129768	0.121544
ENSGALG00000007667	GPR158	50.535	-0.720019	0.0129842	0.121544
ENSGALG00000002937	PSME3	1232.49	0.158247	0.0129907	0.121544
ENSGALG00000007326	PMM2	443.174	0.181868	0.0130006	0.121544
ENSGALG00000004057	HMGCL	1237.81	0.241419	0.0130527	0.121856
ENSGALG00000004394	PCBP3	10.6086	-0.652852	0.0130555
ENSGALG00000066893	ENSGALG00000066893	6614.1	0.188345	0.0130584	0.121856
ENSGALG00000010014	CRIPT	619.341	0.159984	0.0130643	0.121856
ENSGALG00000028187	FUNDC1	477.63	0.179711	0.0131065	0.122156
ENSGALG00000005476	PTH2R	261.724	-0.801397	0.0131167	0.122156
ENSGALG00000047032	ENSGALG00000047032	16.3989	-0.592265	0.0131375
ENSGALG00000004806	EDEM3	280.852	-0.42469	0.0131482	0.122355
ENSGALG00000006134	HOGA1	10199.9	0.366303	0.0131588	0.12236
ENSGALG00000041650	DUSP7	1519.06	-0.26249	0.013203	0.122676
ENSGALG00000006503	VDAC1	1276.54	0.205575	0.0132559	0.123073
ENSGALG00000010285	MRPL14	694.137	0.289262	0.0132781	0.123184
ENSGALG00000006038	TGFBR3	268.146	-0.517925	0.0133018	0.123309
ENSGALG00000010140	EIF2B3	173.324	0.246892	0.013316	0.123347
ENSGALG00000040793	KDELR2	1573.78	0.225782	0.013388	0.123918
ENSGALG00000006780	ARL6IP1	1222.25	0.257938	0.0134065	0.123994
ENSGALG00000011502	ENSGALG00000011502	238.203	-0.308936	0.0134402	0.124123
ENSGALG00000056665	ENSGALG00000056665	13.1928	-0.654187	0.0134406
ENSGALG00000035696	RRP1B	292.311	-0.307561	0.0134534	0.124123
ENSGALG00000010077	RPS3A	18155.8	0.332763	0.0134652	0.124123
ENSGALG00000014226	KIAA0930	270.108	-0.308437	0.0134692	0.124123
ENSGALG00000035013	WDR11	340.873	-0.347029	0.0134718	0.124123
ENSGALG00000000723	STX12	638.504	0.175608	0.0134838	0.124123
ENSGALG00000034311	BTBD7	118.117	-0.541087	0.0135021	0.124123
ENSGALG00000056279	ENSGALG00000056279	160.58	0.235738	0.0135025	0.124123
ENSGALG00000006563	SEMA3D	160.627	-0.526824	0.0135291	0.124206
ENSGALG00000015543	MRPL50	333.488	0.307584	0.0135464	0.124206
ENSGALG00000040957	AGO2	21.0857	-0.69518	0.0135481	0.124206
ENSGALG00000030065	TENM3	270.13	-0.348894	0.0135527	0.124206
ENSGALG00000031416	UBN1	131.9	-0.364189	0.0136028	0.124348
ENSGALG00000067510	ENSGALG00000067510	490.57	0.283448	0.0136122	0.124348
ENSGALG00000007276	GCN1	886.822	-0.249165	0.0136133	0.124348
ENSGALG00000058632	ENSGALG00000058632	407.256	0.329278	0.0136249	0.124348
ENSGALG00000004663	ARFGEF2	251.219	-0.637976	0.0136271	0.124348
ENSGALG00000012978	CDYL2	31.1116	-0.650762	0.0136374	0.124348
ENSGALG00000004240	ORAI1	150.16	0.224568	0.0136403	0.124348
ENSGALG00000016946	SUGT1	731.807	0.218867	0.0136922	0.1245
ENSGALG00000005676	TTC28	109.54	-0.74562	0.0136932	0.1245
ENSGALG00000016050	TTC3	184.634	-0.457544	0.0136934	0.1245
ENSGALG00000014103	FRYL	243.91	-0.433558	0.0136982	0.1245
ENSGALG00000006690	ECHDC3	1313.85	0.297993	0.0137255	0.124578
ENSGALG00000031298	ENSGALG00000031298	752.332	-0.372419	0.0137274	0.124578
ENSGALG00000013660	ZNF516	72.4434	-0.39921	0.0137842	0.124942
ENSGALG00000042122	LARP4	820.37	-0.27822	0.0137882	0.124942
ENSGALG00000013041	CCT5	1487.25	0.165134	0.0138112	0.125056
ENSGALG00000010481	CMPK1	601.805	0.192656	0.0138334	0.125164
ENSGALG00000024094	UBAP2L	434.017	-0.252095	0.0138709	0.12536
ENSGALG00000006841	POLR2L	693.829	0.352528	0.0138801	0.12536
ENSGALG00000000430	SPPL2C	157.765	-0.289456	0.0139005	0.12536
ENSGALG00000064859	ENSGALG00000064859	33.8936	-0.396478	0.013905	0.12536
ENSGALG00000017031	TPTE	1641.85	0.208735	0.013907	0.12536
ENSGALG00000006022	PSMA1	1294.81	0.254177	0.0139801	0.125908
ENSGALG00000005462	ZP4	9.8816	-0.767816	0.0139827
ENSGALG00000013565	ENSGALG00000013565	454.346	-0.48001	0.013991	0.125908
ENSGALG00000006489	CHCHD3	1227.19	0.199455	0.0140063	0.125908
ENSGALG00000001420	RALGAPB	298.931	-0.432871	0.014017	0.125908
ENSGALG00000012370	GINM1	468.956	0.168322	0.0140199	0.125908
ENSGALG00000002142	DGKQ	12.8659	-0.894867	0.0140277
ENSGALG00000014773	ERBIN	473.874	-0.436681	0.0140369	0.125943
ENSGALG00000039120	NBEAL2	717.773	-0.265415	0.0140446	0.125943
ENSGALG00000040948	ZMAT3	50.9847	-0.570382	0.0140842	0.126129
ENSGALG00000001718	CCNG1	732.398	0.328682	0.0140958	0.126129
ENSGALG00000004523	MFN2	425.167	-0.344574	0.0140967	0.126129
ENSGALG00000002490	UQCRC2	5062.27	0.244909	0.0141121	0.126136
ENSGALG00000050352	BCL2L15	597.05	0.248375	0.0141184	0.126136
ENSGALG00000051904	ENSGALG00000051904	58.914	-0.359779	0.0141753	0.126499
ENSGALG00000010313	MAST2	202.249	-0.45463	0.0141907	0.126499
ENSGALG00000014892	CEP85L	21.0381	-0.842298	0.0142002	0.126499
ENSGALG00000026945	CIDEC	105.993	0.628791	0.0142009	0.126499
ENSGALG00000035916	SHANK2	144.001	-0.387402	0.0142379	0.126735
ENSGALG00000008096	SUFU	1272.36	-0.190853	0.0142754	0.126785
ENSGALG00000028809	CHCHD1	284.653	0.227306	0.0142817	0.126785
ENSGALG00000067019	ENSGALG00000067019	1383.53	0.256978	0.0142893	0.126785
ENSGALG00000060910	ENSGALG00000060910	1328.77	0.215086	0.0142993	0.126785
ENSGALG00000032456	MT-CO2; COII	197998	0.220632	0.0143037	0.126785
ENSGALG00000033862	TXNL1	376.948	0.190902	0.0143091	0.126785
ENSGALG00000006409	PODXL	1207.39	-0.304538	0.014317	0.126785
ENSGALG00000044730	ENSGALG00000044730	268.373	-0.309529	0.0143366	0.126866
ENSGALG00000036739	UBE2L3	1277.22	0.190637	0.0143728	0.127093
ENSGALG00000064233	ENSGALG00000064233	79.101	-0.360851	0.0143973	0.127216
ENSGALG00000007419	MASP1	564.408	-0.393014	0.0144077	0.127216
ENSGALG00000028017	EFCAB2	12.1823	0.615491	0.014415
ENSGALG00000005722	SEC31B	1037.8	-0.230682	0.0144311	0.127243
ENSGALG00000022137	CRPL1	39.5475	2.06637	0.0144319	0.127243
ENSGALG00000013929	PDGFRA	63.7064	-0.594356	0.0144609	0.127406
ENSGALG00000055192	ENSGALG00000055192	9.43898	-0.749781	0.0145121
ENSGALG00000035940	SLC2A13	140.462	-0.507783	0.014522	0.127783
ENSGALG00000063986	ENSGALG00000063986	25.6223	-0.418552	0.0145303	0.127783
ENSGALG00000060409	ENSGALG00000060409	23.3925	-0.500048	0.0145376	0.127783
ENSGALG00000036798	COL4A1	2589.26	-0.283772	0.0145461	0.127783
ENSGALG00000065053	ENSGALG00000065053	16.8783	-0.68358	0.0146345
ENSGALG00000008569	CHP1	2597.3	0.187939	0.0146431	0.128395
ENSGALG00000015342	ENSGALG00000015342	46.9807	-0.407483	0.0146511	0.128395
ENSGALG00000021231	TMEM254	996.616	0.16551	0.014659	0.128395
ENSGALG00000060930	ENSGALG00000060930	347.451	-0.229735	0.0146764	0.128395
ENSGALG00000012620	PTCH1	68.2762	-0.396736	0.014677	0.128395
ENSGALG00000011505	MARK3	460.163	-0.161618	0.0146795	0.128395
ENSGALG00000001465	RPL38	4037.39	0.353536	0.0147273	0.12872
ENSGALG00000035252	RPL7	8574.22	0.26961	0.0147752	0.128991
ENSGALG00000037506	SIPA1L2	598.352	-0.414465	0.0147796	0.128991
ENSGALG00000010668	WWC2	335.3	-0.474041	0.0148039	0.129098
ENSGALG00000005078	NUP210	120.134	-0.41208	0.0148133	0.129098
ENSGALG00000016537	SCML2	39.7795	-0.358859	0.0148383	0.129223
ENSGALG00000050075	TMEM35A	16.7493	0.605019	0.014848
ENSGALG00000010230	TESK2	62.5932	-0.476011	0.0148724	0.129334
ENSGALG00000016285	GK2	2831.06	-0.345717	0.0148764	0.129334
ENSGALG00000010761	MRPL37	598.316	0.244411	0.0148902	0.129334
ENSGALG00000045218	MYO18B	182.466	-0.288034	0.0148993	0.129334
ENSGALG00000003245	LSM1	184.04	0.328273	0.0149068	0.129334
ENSGALG00000028318	CDKN1A	30.8384	0.523562	0.0149153	0.129334
ENSGALG00000002942	JMJD1C	356.08	-0.387906	0.01496	0.129583
ENSGALG00000030783	GTPBP1	689.64	-0.183868	0.0149728	0.129583
ENSGALG00000008254	ANAPC1	338.885	-0.228236	0.0149823	0.129583
ENSGALG00000010316	FRAS1	569.204	-0.323329	0.0150004	0.129583
ENSGALG00000028149	MED18	140.309	0.267458	0.0150283	0.129583
ENSGALG00000012953	IPO8	290.93	-0.409512	0.0150288	0.129583
ENSGALG00000013795	HIVEP2	101.491	-0.497457	0.0150336	0.129583
ENSGALG00000042485	ENSGALG00000042485	265.131	-0.247683	0.015047	0.129583
ENSGALG00000013510	UTP15	191.61	0.235513	0.0150622	0.129583
ENSGALG00000010630	AHCTF1	332.403	-0.343182	0.015065	0.129583
ENSGALG00000039990	TNC	261.817	-0.29301	0.0150919	0.129583
ENSGALG00000041397	ENSGALG00000041397	56.8066	-0.456839	0.0150946	0.129583
ENSGALG00000009002	CPED1	43.7168	-0.448654	0.0150988	0.129583
ENSGALG00000056393	ENSGALG00000056393	923.393	0.374702	0.0151024	0.129583
ENSGALG00000036214	PARK7	1537.75	0.289478	0.0151049	0.129583
ENSGALG00000015810	CFAP206	23.3157	0.465141	0.0151476	0.129667
ENSGALG00000001093	TCF3	180.216	-0.309799	0.0151499	0.129667
ENSGALG00000003136	IKZF2	22.2815	-0.591363	0.0151571	0.129667
ENSGALG00000031380	DENND3	78.7479	-0.361755	0.0151656	0.129667
ENSGALG00000021262	GHITM	9456.48	0.25395	0.0151684	0.129667
ENSGALG00000031987	MYO5A	516.665	-0.571916	0.0151918	0.129723
ENSGALG00000036074	RPP40	63.4989	0.32271	0.0152004	0.129723
ENSGALG00000016760	MRPL30	252.088	0.169687	0.015212	0.129723
ENSGALG00000062800	ENSGALG00000062800	45.417	-0.596477	0.015218	0.129723
ENSGALG00000029390	C12orf65	287.603	0.198508	0.0152945	0.130284
ENSGALG00000043373	ARVCF	236.434	-0.682972	0.0153114	0.130336
ENSGALG00000003120	NCOR2	355.273	-0.361313	0.015345	0.130489
ENSGALG00000009341	CRAMP1	85.4714	-0.523912	0.015351	0.130489
ENSGALG00000019979	DYNLT1	135.863	0.310864	0.0153901	0.130729
ENSGALG00000011651	ARL1	933.623	0.182254	0.015433	0.131002
ENSGALG00000017038	PROSER1	134.475	-0.327212	0.0154495	0.131049
ENSGALG00000031282	UBR5	567.727	-0.322303	0.0154761	0.131183
ENSGALG00000002563	TPM4	213.532	0.317529	0.0155262	0.131515
ENSGALG00000051055	LOC107050884	25.8878	0.523635	0.0155472	0.131601
ENSGALG00000010940	ACSS3	566.438	0.287623	0.0155666	0.131673
ENSGALG00000008084	NDUFS3	1216.35	0.248272	0.0155892	0.131723
ENSGALG00000007101	ZPR1	359.086	0.194566	0.0156077	0.131723
ENSGALG00000006502	PCGF5	80.2236	-0.466313	0.0156221	0.131723
ENSGALG00000065288	ENSGALG00000065288	15.9195	-0.616072	0.0156234
ENSGALG00000026009	SRP9	319.364	0.158418	0.0156247	0.131723
ENSGALG00000059190	ENSGALG00000059190	22.1345	-0.48011	0.0156332	0.131723
ENSGALG00000064629	ENSGALG00000064629	118.339	-0.278018	0.0156396	0.131723
ENSGALG00000036283	RBM8A	477.044	0.25764	0.0156488	0.131723
ENSGALG00000010542	PAPSS1	304.442	0.230335	0.0156853	0.131747
ENSGALG00000006652	DIP2C	150	-0.496239	0.0157034	0.131747
ENSGALG00000061439	ENSGALG00000061439	496.581	0.242033	0.0157086	0.131747
ENSGALG00000015538	KIAA0232	517.49	-0.45518	0.0157145	0.131747
ENSGALG00000005846	MPDZ	69.8604	-0.448942	0.0157246	0.131747
ENSGALG00000007167	CLEC16A	224.304	-0.417816	0.0157478	0.131747
ENSGALG00000050995	LRRC47	532.727	0.188068	0.0157572	0.131747
ENSGALG00000057267	ENSGALG00000057267	33.9884	-0.436002	0.0157619	0.131747
ENSGALG00000016781	MAP4K4	662.239	-0.348264	0.0157678	0.131747
ENSGALG00000039920	SNRK	105.855	-0.391123	0.0157809	0.131747
ENSGALG00000005522	DYNLL2	3941.01	0.243938	0.015781	0.131747
ENSGALG00000037697	LAMP1	9772.6	0.138113	0.0157826	0.131747
ENSGALG00000040018	NUP98	640.801	-0.202433	0.0158534	0.132247
ENSGALG00000016567	EPHX2	3350.91	0.302453	0.0158892	0.13239
ENSGALG00000030613	PDGFRB	196.706	-0.634331	0.0158925	0.13239
ENSGALG00000007769	FOXP1	176.061	-0.263164	0.0159196	0.132506
ENSGALG00000030886	PTGDS	1537.48	-0.948727	0.0159284	0.132506
ENSGALG00000052648	PRR14L	147.138	-0.395055	0.0159638	0.13271
ENSGALG00000001542	MRPL20	521.592	0.248578	0.0159897	0.132751
ENSGALG00000040976	ACTR6	458.666	0.22482	0.0159908	0.132751
ENSGALG00000027435	MED21	160.293	0.227548	0.0160537	0.133182
ENSGALG00000009650	PALLD	827.182	-0.248949	0.0160811	0.133318
ENSGALG00000010580	STRN	46.4322	-0.504288	0.0160956	0.133346
ENSGALG00000008236	PSMC2	1216.94	0.201359	0.016111	0.133349
ENSGALG00000006441	GNPTG	246.434	0.210957	0.016128	0.133349
ENSGALG00000004625	ATXN2	396.407	-0.3101	0.0161291	0.133349
ENSGALG00000037618	ASAP1	47.9167	-0.605193	0.0161627	0.133432
ENSGALG00000030802	SHROOM2	690.999	-0.309454	0.0161698	0.133432
ENSGALG00000064234	ENSGALG00000064234	228.986	-0.333434	0.0161723	0.133432
ENSGALG00000054320	ENSGALG00000054320	136.489	-0.353704	0.0162004	0.133451
ENSGALG00000008318	SLK	145.502	-0.710095	0.016205	0.133451
ENSGALG00000010088	RALGAPA1	246.641	-0.379215	0.0162077	0.133451
ENSGALG00000006796	SRPX2	9.87757	0.747015	0.0162166
ENSGALG00000040444	SEMA3C	43.5226	-0.535867	0.0162315	0.133456
ENSGALG00000014800	ATP6V1A	1270.64	0.204315	0.0162322	0.133456
ENSGALG00000000713	ZFHX3	154.564	-0.455729	0.016259	0.133456
ENSGALG00000007936	PGK2	9115.14	0.221628	0.0162698	0.133456
ENSGALG00000010999	DICER1	128.895	-0.76289	0.0162739	0.133456
ENSGALG00000009975	CCT2	1265.28	0.196253	0.0162745	0.133456
ENSGALG00000016224	MAOA	515.321	-0.224777	0.0162876	0.133472
ENSGALG00000068498	ENSGALG00000068498	5515.13	0.264209	0.0163535	0.133827
ENSGALG00000013708	CYB5A	13269.2	0.203939	0.0163741	0.133827
ENSGALG00000006418	PDPK1	307.939	-0.397475	0.0163749	0.133827
ENSGALG00000016382	MBTPS2	98.7369	-0.279801	0.0163752	0.133827
ENSGALG00000011208	HELQ	59.3229	-0.322156	0.0164128	0.133913
ENSGALG00000002430	SMN	323.647	0.157783	0.0164135	0.133913
ENSGALG00000057551	ENSGALG00000057551	46.216	-0.360521	0.016419	0.133913
ENSGALG00000061455	ENSGALG00000061455	45.4293	0.494228	0.0164538	0.134107
ENSGALG00000011608	INF2	79.2604	-0.348837	0.0165662	0.134881
ENSGALG00000008385	PPIP5K1	565.675	-0.242907	0.0165712	0.134881
ENSGALG00000053187	LOC101747860	225.372	-0.272771	0.0166014	0.135036
ENSGALG00000051442	TSC22D1	716.025	0.140112	0.0166439	0.135291
ENSGALG00000060706	ENSGALG00000060706	207.345	-0.316218	0.0166579	0.135314
ENSGALG00000002144	THRAP3	1192.95	-0.230455	0.0166949	0.135522
ENSGALG00000017234	FOLH1	201.677	-0.487594	0.0167323	0.135735
ENSGALG00000006156	COG7	524.121	0.239314	0.0167635	0.13584
ENSGALG00000033064	DDX6	755.578	-0.312102	0.0167677	0.13584
ENSGALG00000010204	KCNC2	9.64209	-0.681597	0.0168429
ENSGALG00000002321	GOT2	3476.72	0.260314	0.0168488	0.136366
ENSGALG00000051665	LYRM4	144.194	0.270316	0.0168553	0.136366
ENSGALG00000012401	GPR137C	62.5626	-0.321884	0.0169098	0.136632
ENSGALG00000029999	CCDC102A	106.045	0.282871	0.0169107	0.136632
ENSGALG00000001988	TXNRD2	72.3497	-0.408926	0.0169224	0.136634
ENSGALG00000034803	RNF151	280.553	-0.435254	0.0169855	0.137053
ENSGALG00000064435	ENSGALG00000064435	218.31	0.265573	0.0170074	0.137138
ENSGALG00000001374	ENSGALG00000001374	535.377	0.123463	0.017025	0.137188
ENSGALG00000041547	DCP1A	34.7684	-0.627812	0.0170527	0.137248
ENSGALG00000010200	TRHDE	29.8309	-0.61542	0.0170688	0.137248
ENSGALG00000012287	ATP5S	237.133	0.258948	0.0170775	0.137248
ENSGALG00000037353	TMEM131	308.826	-0.351416	0.0170779	0.137248
ENSGALG00000004362	MRPL21	446.259	0.247276	0.0171113	0.137284
ENSGALG00000028254	WASHC4	188.504	-0.366186	0.0171151	0.137284
ENSGALG00000005077	F8	127.711	-0.413599	0.0171164	0.137284
ENSGALG00000007768	AURKB	14.4181	0.634773	0.0171283
ENSGALG00000011623	ADAMTS3	97.8702	-0.400781	0.017162	0.137529
ENSGALG00000015577	FAM151B	15.725	-0.683206	0.0171625
ENSGALG00000010811	LGMN	16797.2	0.166765	0.0171782	0.137529
ENSGALG00000034950	SMPD3	56.259	-0.619658	0.0171811	0.137529
ENSGALG00000008479	PLEKHM3	46.6558	-0.536173	0.0172081	0.137653
ENSGALG00000006074	SOX6	33.9785	-0.575077	0.017283	0.138124
ENSGALG00000009847	STXBP6	84.7973	-0.340265	0.0172898	0.138124
ENSGALG00000028032	MSRA	415.141	0.285464	0.0173131	0.138219
ENSGALG00000005583	ALG14	156.396	0.258536	0.0173492	0.138415
ENSGALG00000060455	ENSGALG00000060455	11.2319	-0.972955	0.0173619
ENSGALG00000011855	RHOJ	12.4699	-0.692384	0.0173668
ENSGALG00000015044	GTF3C6	97.7697	0.328125	0.0173991	0.138596
ENSGALG00000025921	LOC431653	44.7179	-0.472633	0.0174032	0.138596
ENSGALG00000043468	ENSGALG00000043468	79.4479	0.263221	0.0174062	0.138596
ENSGALG00000002759	PEAK1	173.813	-0.793774	0.0174539	0.138877
ENSGALG00000010950	PPP4R4	9.9088	-0.802816	0.0174602
ENSGALG00000048013	HTD2; RPP14	297.941	0.279115	0.0174646	0.138877
ENSGALG00000010967	DOCK7	907.883	-0.246443	0.0174987	0.139057
ENSGALG00000005336	GUK1	264.913	0.288081	0.0175136	0.139084
ENSGALG00000065665	ENSGALG00000065665	49.937	0.715312	0.0175396	0.139199
ENSGALG00000002929	TRIP12	991.995	-0.371868	0.0175541	0.139222
ENSGALG00000003126	ERBB4	274.704	-0.776464	0.0175939	0.139447
ENSGALG00000016098	EXOC6B	47.5278	-0.468713	0.0176207	0.139568
ENSGALG00000046150	DIP2A	309.174	-0.257924	0.0177065	0.140155
ENSGALG00000034898	ITPK1	156.835	-0.291596	0.0177188	0.140161
ENSGALG00000041790	SAMD4A	972.783	-0.237111	0.0177762	0.140523
ENSGALG00000005001	CNBP	4017.34	0.19098	0.017794	0.140571
ENSGALG00000030147	AFF4	215.711	-0.731835	0.017824	0.140716
ENSGALG00000016070	WRB	348.668	0.187538	0.0178632	0.140934
ENSGALG00000004569	UNC5B	44.6173	-0.408786	0.0178984	0.141077
ENSGALG00000008404	PICALML	1786.28	-0.191913	0.0179047	0.141077
ENSGALG00000004611	FBXL18	49.388	-0.387081	0.0179236	0.141133
ENSGALG00000015898	MYO6	591.298	-0.448615	0.0179443	0.141204
ENSGALG00000037423	PTPRK	1434.23	-0.28175	0.0179634	0.141217
ENSGALG00000059201	ENSGALG00000059201	28.1683	-0.50389	0.0179693	0.141217
ENSGALG00000009966	FRS2	33.1382	-0.601199	0.0179913	0.141298
ENSGALG00000000215	DCP2	64.1421	-0.548273	0.0180504	0.14167
ENSGALG00000010035	NR3C2	272.672	-0.254723	0.0180966	0.14167
ENSGALG00000004455	USP34	273.731	-0.400132	0.0181107	0.14167
ENSGALG00000008684	EIF4A2	8780.18	0.154689	0.0181232	0.14167
ENSGALG00000040648	RGS11	31.0847	0.49981	0.0181259	0.14167
ENSGALG00000033385	COPS8	639.228	0.158645	0.0181316	0.14167
ENSGALG00000040651	IGF1R	132.697	-0.461516	0.0181363	0.14167
ENSGALG00000016236	USP9	1096.1	-0.355484	0.0181363	0.14167
ENSGALG00000011031	JAK1	1312.24	-0.227349	0.0181442	0.14167
ENSGALG00000004719	SPTAN1	1415.52	-0.28278	0.0181636	0.14173
ENSGALG00000034040	ZNF318	409.688	-0.291538	0.0181946	0.141752
ENSGALG00000055825	ENSGALG00000055825	41.7968	-0.387229	0.0181989	0.141752
ENSGALG00000001073	NR6A1	53.8211	-0.422714	0.0182101	0.141752
ENSGALG00000034166	ZCCHC14	130.889	-0.478913	0.0182134	0.141752
ENSGALG00000001816	MAGI3	324.807	-0.237183	0.0182672	0.142059
ENSGALG00000009973	SLC3A1	4861.06	0.203009	0.0182763	0.142059
ENSGALG00000004128	CYSLTR1	22.2551	0.491769	0.0182966	0.142125
ENSGALG00000014467	COPS7A	1406.09	0.182607	0.0183099	0.142137
ENSGALG00000012917	CDH6	43.9511	-0.660481	0.0183635	0.142461
ENSGALG00000043103	PKNOX2	51.1519	-0.346387	0.0183799	0.142497
ENSGALG00000016570	LOC770996	20070	0.324015	0.0183936	0.142512
ENSGALG00000031741	PTK2	1010.19	-0.14516	0.0184357	0.142736
ENSGALG00000002227	DMXL1	412.908	-0.688145	0.0184462	0.142736
ENSGALG00000017073	BRCA2	23.306	-0.611796	0.0184646	0.142762
ENSGALG00000010147	CBWD1	230.132	0.249085	0.0184916	0.142762
ENSGALG00000010839	SPCS3	392.932	0.210487	0.0184971	0.142762
ENSGALG00000013990	RPS12	8743.1	0.324249	0.0185069	0.142762
ENSGALG00000003807	GPN3	212.551	0.249866	0.0185086	0.142762
ENSGALG00000001034	AAR2	469.758	0.178779	0.0185479	0.14279
ENSGALG00000025999	NDUFA4	6041.52	0.34988	0.0185549	0.14279
ENSGALG00000007965	HN1	760.853	0.223289	0.0185633	0.14279
ENSGALG00000016446	ATP6V1C2	782.416	0.159472	0.018598	0.14279
ENSGALG00000041362	ENSGALG00000041362	212.279	-0.615115	0.0186012	0.14279
ENSGALG00000002105	FOXI1	469.197	0.200139	0.0186164	0.14279
ENSGALG00000005140	RRAD	650.415	0.323972	0.0186555	0.14279
ENSGALG00000013759	MRPL47	320.507	0.2362	0.0186559	0.14279
ENSGALG00000009993	MED8	237.198	0.236777	0.018662	0.14279
ENSGALG00000043379	RPL14	3816.87	0.276575	0.0186638	0.14279
ENSGALG00000055006	ENSGALG00000055006	41.9491	-0.409014	0.0186799	0.14279
ENSGALG00000014121	COX5A	2365.17	0.296058	0.0186843	0.14279
ENSGALG00000032642	SMARCC1	536.734	-0.187268	0.0186857	0.14279
ENSGALG00000006073	NDUFAB1	1054.9	0.299786	0.0186884	0.14279
ENSGALG00000036005	TIAM2	72.9046	-0.354814	0.0186895	0.14279
ENSGALG00000010152	TSPAN8	804.025	0.220079	0.0187077	0.142839
ENSGALG00000037043	PIK3C2B	75.3187	-0.309349	0.0187354	0.142959
ENSGALG00000011744	KALRN	342.66	-0.305778	0.0187611	0.143065
ENSGALG00000000498	ACE	1018.14	-0.482404	0.0187908	0.143201
ENSGALG00000000086	TIMM17B	1288.98	0.214275	0.0188398	0.143313
ENSGALG00000005074	FAM102A	130.541	-0.436592	0.0188475	0.143313
ENSGALG00000043164	TNKS	194.734	-0.41046	0.0188503	0.143313
ENSGALG00000014923	ARHGEF28	623.687	-0.351676	0.018853	0.143313
ENSGALG00000010237	NPC2	904.354	0.247207	0.018906	0.143599
ENSGALG00000033675	ENSGALG00000033675	335.571	-0.3356	0.0189233	0.143599
ENSGALG00000059176	ENSGALG00000059176	707.761	-0.348257	0.0189297	0.143599
ENSGALG00000023189	UMAD1	195.378	0.168746	0.0189381	0.143599
ENSGALG00000015616	ACOT12	267.254	0.218627	0.0189598	0.143673
ENSGALG00000002726	KIF1B	275.755	-0.646309	0.01903	0.144115
ENSGALG00000038783	ANXA4	1109.04	0.198155	0.0190785	0.144391
ENSGALG00000011594	NR1H4	178.895	-0.272611	0.0190925	0.144407
ENSGALG00000008942	FOXN2	43.1714	-0.471738	0.0191045	0.144407
ENSGALG00000015605	BACH2	19.1703	-0.721618	0.0191167	0.144409
ENSGALG00000014718	MAP3K1	412.752	-0.332554	0.0191436	0.144503
ENSGALG00000048613	KDM4B	386.757	-0.235859	0.0191623	0.144503
ENSGALG00000004174	VPS26A	772.944	0.187065	0.0191655	0.144503
ENSGALG00000040340	PCYOX1L	138.836	0.392983	0.019177	0.144503
ENSGALG00000007599	AMER1	289.235	-0.280163	0.0191911	0.14452
ENSGALG00000001207	PLCH2	114.008	-0.326175	0.019262	0.144963
ENSGALG00000010629	ZCCHC11	227.334	-0.414488	0.019301	0.145166
ENSGALG00000023740	HBZ	13.0882	1.09059	0.0193429
ENSGALG00000063684	ENSGALG00000063684	116.884	0.273081	0.0193703	0.145529
ENSGALG00000026385	LYPLAL1	255.125	0.259926	0.0193734	0.145529
ENSGALG00000002519	SLC25A33	98.881	0.248241	0.019398	0.145535
ENSGALG00000014138	NFXL1	43.3089	-0.456533	0.0194006	0.145535
ENSGALG00000004042	NUFIP2	65.4551	-0.39392	0.0194245	0.145535
ENSGALG00000015157	TRAPPC8	384.965	-0.339888	0.0194366	0.145535
ENSGALG00000005016	ZNF608	51.2437	-0.401555	0.0194436	0.145535
ENSGALG00000005164	MTG2	149.219	0.21025	0.0194464	0.145535
ENSGALG00000010541	BIRC6	493.431	-0.414434	0.0194685	0.14561
ENSGALG00000010055	DAAM2	74.8086	-0.801952	0.0195135	0.145829
ENSGALG00000015858	DOPEY2	228.733	-0.339684	0.0195391	0.145829
ENSGALG00000034434	IDH2	3445.89	0.260739	0.019544	0.145829
ENSGALG00000013793	CLOCK	608.752	-0.356627	0.0195473	0.145829
ENSGALG00000001849	ENSGALG00000001849	21.5306	-0.601408	0.0195582	0.145829
ENSGALG00000001306	NFRKB	565.037	-0.196078	0.0195862	0.145948
ENSGALG00000002070	SAP130	214.921	-0.225393	0.019602	0.145976
ENSGALG00000038043	HECTD2	123.029	-0.351655	0.0196212	0.146015
ENSGALG00000014485	LDB2	192.468	-0.269207	0.0196317	0.146015
ENSGALG00000003322	TBC1D2B	172.685	-0.639915	0.0196436	0.146015
ENSGALG00000011356	ERICH3	606.157	-0.300205	0.0196658	0.146087
ENSGALG00000036019	POLR2K	106.754	0.317677	0.0196791	0.146087
ENSGALG00000021665	ENSGALG00000021665	382.404	-0.162291	0.0196908	0.146087
ENSGALG00000027925	HOXA3	83.4311	-0.244317	0.0197136	0.146087
ENSGALG00000032419	ENSGALG00000032419	746.235	-0.172836	0.019719	0.146087
ENSGALG00000011192	PHF10	536.479	0.152513	0.0197413	0.146087
ENSGALG00000046978	ENSGALG00000046978	104.486	0.295214	0.0197429	0.146087
ENSGALG00000042552	TJP1	545.627	-0.324786	0.0197595	0.146087
ENSGALG00000042051	SETD2	836.152	-0.321187	0.0197635	0.146087
ENSGALG00000035602	ZNF536	10.9847	-0.59378	0.0197648
ENSGALG00000014569	PNPLA2	471.335	-0.428371	0.0197742	0.146087
ENSGALG00000031631	SDHAF4	422.111	0.236472	0.0197992	0.146183
ENSGALG00000026119	MN1	57.4803	-0.388082	0.0198936	0.146692
ENSGALG00000015086	OSBPL1A	421.984	0.364785	0.0199071	0.146692
ENSGALG00000016289	DST	117.558	-0.545038	0.0199123	0.146692
ENSGALG00000010592	TET2	57.6887	-0.687368	0.0199168	0.146692
ENSGALG00000030834	ATP8B1	123.621	-0.230959	0.0199921	0.147146
ENSGALG00000002452	AQP3	516.669	0.250168	0.0200029	0.147146
ENSGALG00000007161	LRRK2	162.177	-0.301205	0.0200176	0.147166
ENSGALG00000059750	ENSGALG00000059750	16.2383	-0.540834	0.0200366
ENSGALG00000065595	ENSGALG00000065595	40.2559	-0.749146	0.0200563	0.14736
ENSGALG00000041564	MAN1A2	223.728	-0.277975	0.0200756	0.147412
ENSGALG00000016925	TBC1D4	154.143	-0.353348	0.0200955	0.147423
ENSGALG00000067088	ENSGALG00000067088	25.998	-0.575792	0.020104	0.147423
ENSGALG00000065079	ENSGALG00000065079	54.6318	0.32127	0.0201137	0.147423
ENSGALG00000015409	PROS1	771.334	-0.245826	0.0201268	0.14743
ENSGALG00000007387	GTF3C1	223.211	-0.2164	0.0201478	0.147438
ENSGALG00000010005	EPAS1	603.503	-0.27952	0.0201523	0.147438
ENSGALG00000039781	TXNDC15	112.09	0.280201	0.0201654	0.147445
ENSGALG00000040807	DMTN	58.5278	-0.352188	0.0202062	0.147584
ENSGALG00000000991	TAF12	311.051	0.18117	0.0202089	0.147584
ENSGALG00000012246	R3HDM1	389.601	-0.268728	0.020233	0.147642
ENSGALG00000002705	CISD1	3172.27	0.146094	0.0202413	0.147642
ENSGALG00000008066	UQCR10	2297.82	0.34491	0.020268	0.147711
ENSGALG00000056880	ENSGALG00000056880	295.944	-0.387616	0.0202752	0.147711
ENSGALG00000047027	ENSGALG00000047027	21.7988	-0.826764	0.0203018	0.147815
ENSGALG00000004869	ISCU	3398.9	0.213368	0.0203508	0.148083
ENSGALG00000005256	EPHA4	206.992	-0.278077	0.0203893	0.148274
ENSGALG00000036322	MED12	449.957	-0.259832	0.0204167	0.148384
ENSGALG00000015951	OGFRL1	18.2345	-0.53916	0.0204557	0.148578
ENSGALG00000001387	ENSGALG00000001387	61.4528	-0.529486	0.0204789	0.148657
ENSGALG00000056363	ENSGALG00000056363	12.8708	0.619845	0.0205081
ENSGALG00000010325	PPP1R12A	226.345	-0.358508	0.0205275	0.14892
ENSGALG00000016205	PDXK	1039.7	-0.43209	0.0205536	0.148977
ENSGALG00000006334	LAP3	1308.69	0.235453	0.0205601	0.148977
ENSGALG00000007125	PARD3	140.087	-0.37713	0.0205778	0.149016
ENSGALG00000028001	COMMD2	418.366	0.151842	0.0205984	0.149076
ENSGALG00000006246	MUL1L	414.377	0.267456	0.0206782	0.149562
ENSGALG00000009823	PTPRE	27.9338	-0.418776	0.0206903	0.149562
ENSGALG00000029435	ENSGALG00000029435	661.652	-0.259994	0.020722	0.149702
ENSGALG00000003901	P2RX4	302.203	0.232111	0.0207874	0.150085
ENSGALG00000021365	DCTN3	356.575	0.206622	0.0208129	0.150179
ENSGALG00000012101	AP5M1	324.226	0.204293	0.0208397	0.150271
ENSGALG00000001476	RAP1A	937.964	0.156028	0.0208506	0.150271
ENSGALG00000038730	GIGYF2	558.565	-0.235443	0.020867	0.150299
ENSGALG00000001518	ZNF750	14.324	-0.592471	0.0208862
ENSGALG00000004781	ZBTB40	66.6285	-0.317264	0.0208905	0.150369
ENSGALG00000027579	MRPS6	1028.49	0.261459	0.0209015	0.150369
ENSGALG00000040823	CHRAC1	219.59	0.221908	0.0209514	0.150543
ENSGALG00000039558	TTC17	323.828	-0.234314	0.0209591	0.150543
ENSGALG00000062377	ENSGALG00000062377	153.666	0.195441	0.0209632	0.150543
ENSGALG00000042388	ENSGALG00000042388	266.231	-0.387984	0.0210078	0.150656
ENSGALG00000009282	ELMSAN1	65.4646	-0.851849	0.0210201	0.150656
ENSGALG00000029408	BAZ1B	776.381	-0.236041	0.0210208	0.150656
ENSGALG00000015258	DCBLD2	532.76	-0.202005	0.0210618	0.150656
ENSGALG00000003227	RAB11FIP4	119.976	-0.43293	0.0210641	0.150656
ENSGALG00000004410	ANAPC16	647.259	0.283289	0.021069	0.150656
ENSGALG00000011965	ZC3H7B	1135.15	-0.293354	0.0210767	0.150656
ENSGALG00000009331	FBXO28	184.291	0.269325	0.0210787	0.150656
ENSGALG00000061931	ENSGALG00000061931	128.268	-0.31799	0.0211002	0.150721
ENSGALG00000015783	IMMT	2172.92	0.112931	0.0211481	0.150974
ENSGALG00000053043	CARHSP1	927.444	0.21843	0.0211864	0.151109
ENSGALG00000030857	USP48	1392.66	-0.124951	0.0211921	0.151109
ENSGALG00000028005	GADD45G	25.6358	0.444468	0.0212164	0.151166
ENSGALG00000011432	CDC42BPB	1126.93	-0.268221	0.0212251	0.151166
ENSGALG00000010124	RPS8	13333.6	0.295143	0.0212678	0.151381
ENSGALG00000028439	FAM35A	299.182	-0.335503	0.0212917	0.151457
ENSGALG00000000410	TLK2	414.214	-0.180829	0.0213056	0.151457
ENSGALG00000037828	SLC47A1	721.24	0.267279	0.0213161	0.151457
ENSGALG00000042598	PUM1	401.701	-0.309552	0.0213322	0.151483
ENSGALG00000015864	IBTK	475.433	-0.286476	0.0213605	0.151594
ENSGALG00000037326	MAP3K9	43.0563	-0.503639	0.0213744	0.151604
ENSGALG00000003359	RAB5C	2203.11	0.178657	0.0213957	0.151666
ENSGALG00000016318	PCYT1B	18.4298	0.690931	0.0214123	0.151695
ENSGALG00000015439	SLC44A1	724.163	-0.247178	0.0214445	0.151772
ENSGALG00000004104	INTS1	605.995	-0.236911	0.0214483	0.151772
ENSGALG00000028872	TPT1	12209.3	0.233	0.0214916	0.151989
ENSGALG00000051549	ENSGALG00000051549	29.3843	0.430522	0.021544	0.151993
ENSGALG00000007992	GGA3	668.816	-0.172847	0.0215487	0.151993
ENSGALG00000008970	NRK	109.717	-0.503537	0.0215506	0.151993
ENSGALG00000004246	SLC6A4	135.368	-0.38705	0.0215507	0.151993
ENSGALG00000016406	RPS6KA3	321.795	-0.43103	0.0215621	0.151993
ENSGALG00000041573	IMPAD1	641.39	-0.244322	0.0215676	0.151993
ENSGALG00000003496	TEX2	275.047	-0.30277	0.0215819	0.152005
ENSGALG00000002246	DENND1B	57.7437	-0.601754	0.0217031	0.152769
ENSGALG00000017283	CCND2	186.809	-0.362353	0.0217386	0.15293
ENSGALG00000036751	ENSGALG00000036751	11.1556	-0.752063	0.0218137
ENSGALG00000009627	GPATCH2	136.218	-0.298247	0.021841	0.153561
ENSGALG00000038495	TAF1B; GRHL1	80.0896	0.322361	0.0218784	0.153673
ENSGALG00000029897	RPL30	4433	0.286206	0.0218907	0.153673
ENSGALG00000012379	RTRAF	630.855	0.211839	0.0218951	0.153673
ENSGALG00000034187	SEPTIN8	693.562	0.180438	0.0219809	0.154185
ENSGALG00000060860	ENSGALG00000060860	12.744	-0.659255	0.0220151
ENSGALG00000008193	RELN	10.497	-0.812263	0.0220985
ENSGALG00000007241	NUBP1	186.259	0.205694	0.0222178	0.155757
ENSGALG00000016774	NPAS2	8.65688	-0.769651	0.0222218
ENSGALG00000033001	ATP5J2	2577.35	0.318382	0.0222566	0.155883
ENSGALG00000014964	NT5DC1	229.279	0.2793	0.0222625	0.155883
ENSGALG00000032257	CSNK1E	230.971	-0.196133	0.0222852	0.155883
ENSGALG00000005390	DCAF10	249.83	-0.252425	0.0222875	0.155883
ENSGALG00000000913	CHST6	381.131	0.361126	0.0223401	0.156096
ENSGALG00000005430	ALS2L	329.293	-0.224169	0.0223437	0.156096
ENSGALG00000009443	TMEM168	163.91	-0.263515	0.02236	0.156119
ENSGALG00000056158	ENSGALG00000056158	704.996	0.334682	0.0223986	0.156299
ENSGALG00000051431	RPS15A	5377.67	0.293061	0.0224825	0.156794
ENSGALG00000043831	LRRC73	120.459	0.348003	0.0225484	0.157162
ENSGALG00000005649	TMEM150B	360.191	0.294202	0.022622	0.157584
ENSGALG00000002837	RPL27	4868.01	0.26576	0.0226567	0.157659
ENSGALG00000014670	TTC37	233.339	-0.315144	0.0226589	0.157659
ENSGALG00000004899	PEPD	11498.1	0.244084	0.0226843	0.157746
ENSGALG00000006363	CABIN1	247.629	-0.246605	0.0227661	0.157944
ENSGALG00000007747	TMEM104	273.476	-0.199907	0.0227662	0.157944
ENSGALG00000002562	ARAP3	265.331	-0.266518	0.0227725	0.157944
ENSGALG00000007638	HMOX2	914.651	0.210918	0.0227754	0.157944
ENSGALG00000040492	LONP1	1508.05	0.101701	0.0227813	0.157944
ENSGALG00000035836	LDHB	16088.3	0.24959	0.0228039	0.157944
ENSGALG00000005789	UQCRC1	5638.12	0.222284	0.0228043	0.157944
ENSGALG00000003084	NUDT21	903.473	0.222422	0.022842	0.158114
ENSGALG00000056141	ENSGALG00000056141	290.297	0.28172	0.0228715	0.158227
ENSGALG00000026572	RGS5	732.457	-0.324982	0.0229307	0.158546
ENSGALG00000003433	DPEP2	13.4705	0.656115	0.0229343
ENSGALG00000001647	PSKH1	83.9529	-0.434992	0.0229597	0.158656
ENSGALG00000047393	RAB11FIP5	1489.82	-0.209376	0.0230071	0.158892
ENSGALG00000031928	SPTLC2	426.581	-0.222742	0.0230389	0.158925
ENSGALG00000040498	SLC26A8	106.679	-0.267122	0.0230407	0.158925
ENSGALG00000041101	GALNT6	143.178	0.275307	0.0230514	0.158925
ENSGALG00000011229	SERBP1	3658.96	0.144584	0.0230645	0.158925
ENSGALG00000028517	EIF1	2047.89	0.211442	0.0231253	0.159253
ENSGALG00000006138	HELZ2	102.965	-0.368228	0.0231596	0.159327
ENSGALG00000011239	OXNAD1	312.316	0.241891	0.0231623	0.159327
ENSGALG00000014371	LGALS8	891.959	0.163379	0.023204	0.159452
ENSGALG00000036076	UNC50	224.585	0.261472	0.023207	0.159452
ENSGALG00000018819	TBCEL	112.377	-0.419159	0.0232615	0.159686
ENSGALG00000006898	EIF4ENIF1	266.924	-0.243429	0.0232675	0.159686
ENSGALG00000009968	OTUD4	230.329	-0.276972	0.0232918	0.159763
ENSGALG00000029166	UBTD1	358.544	0.311941	0.0233087	0.159788
ENSGALG00000004048	PTPRS	1060.66	-0.217443	0.0233254	0.159811
ENSGALG00000033760	PTGES2	1222.64	0.226145	0.0233536	0.159914
ENSGALG00000010209	PGRMC2	444.242	0.179966	0.0234056	0.160179
ENSGALG00000007750	RLIM	411.235	-0.182352	0.023436	0.160274
ENSGALG00000011251	TBC1D5	262.408	-0.488585	0.0234459	0.160274
ENSGALG00000008532	NELFB	613.27	0.192205	0.0234977	0.160518
ENSGALG00000016238	MED14	256.613	-0.310161	0.0235083	0.160518
ENSGALG00000014794	GDAP2	326.86	0.183147	0.0235375	0.160627
ENSGALG00000020869	ENSGALG00000020869	181.69	-0.447571	0.0235601	0.160631
ENSGALG00000027190	COX11	389.52	0.170481	0.0235647	0.160631
ENSGALG00000011897	SMDT1	714.883	0.272665	0.0235978	0.160766
ENSGALG00000033460	TMCO1	935.814	0.179473	0.0236266	0.160774
ENSGALG00000048700	DDX28	229.609	0.214014	0.0236349	0.160774
ENSGALG00000041505	PRRC2B	594.14	-0.619518	0.0236389	0.160774
ENSGALG00000033614	ATF1	293.581	-0.270012	0.0236699	0.160891
ENSGALG00000011994	SYNPO2	11.2562	-0.684041	0.023681
ENSGALG00000014734	ZSWIM6	38.8844	-0.397223	0.0236828	0.160891
ENSGALG00000010934	PATJ	185.056	-0.397154	0.0237381	0.161176
ENSGALG00000015218	SLC19A2	99.203	0.241689	0.0237772	0.161351
ENSGALG00000005269	INTS2	683.232	-0.256114	0.0238532	0.161776
ENSGALG00000033887	IL17RA	120.955	-0.323075	0.0238742	0.161777
ENSGALG00000003461	USP49	70.5757	-0.311686	0.0238871	0.161777
ENSGALG00000011379	SLC44A5	285.415	-0.259938	0.0239129	0.161777
ENSGALG00000050166	LOC100858386	43.3297	-0.605292	0.0239167	0.161777
ENSGALG00000031474	ZRANB1	273.037	-0.17861	0.0239203	0.161777
ENSGALG00000028227	SLC25A20	2179.63	0.174334	0.0239536	0.161911
ENSGALG00000004542	ZMYND8	263.851	-0.377309	0.0240011	0.162008
ENSGALG00000063289	ENSGALG00000063289	68.9446	1.40166	0.0240016	0.162008
ENSGALG00000002205	FBRSL1	165.512	-0.302807	0.0240081	0.162008
ENSGALG00000034756	CTGFL	91.4253	-0.363547	0.0240336	0.162033
ENSGALG00000028801	YPEL2	139.703	-0.321214	0.0240387	0.162033
ENSGALG00000012466	FKBP3	1733.52	0.249448	0.0240706	0.16208
ENSGALG00000016881	GPR183	20.2377	-0.461525	0.0240831	0.16208
ENSGALG00000000146	SUPT6H	747.36	-0.232568	0.0240858	0.16208
ENSGALG00000005268	SEC22C	197.765	-0.1901	0.024132	0.162242
ENSGALG00000065772	ENSGALG00000065772	69.1769	0.326671	0.0241383	0.162242
ENSGALG00000004928	SSH1	154.122	-0.254547	0.0241677	0.162242
ENSGALG00000011266	PPM1K	256.253	-0.342299	0.0241701	0.162242
ENSGALG00000003795	DENR	270.688	0.199392	0.0241771	0.162242
ENSGALG00000003331	FAF2	546.825	0.166703	0.0242288	0.162352
ENSGALG00000042941	MRPL9	1273.4	0.303731	0.0242311	0.162352
ENSGALG00000054495	ENSGALG00000054495	79.096	-0.298895	0.0242339	0.162352
ENSGALG00000036774	RPL17	5258.55	0.251035	0.0242744	0.162533
ENSGALG00000041844	DERL2	367.301	0.172342	0.0242907	0.162553
ENSGALG00000006179	RPL13	8126.84	0.314356	0.0243119	0.162604
ENSGALG00000006445	ARNT2	456.98	-0.341242	0.0243438	0.1627
ENSGALG00000049395	ARHGDIG	99.1736	0.31361	0.0243532	0.1627
ENSGALG00000008328	RSBN1L	125.198	-0.33077	0.0244273	0.163105
ENSGALG00000001939	HIPK1	381.127	-0.576864	0.0244932	0.163405
ENSGALG00000000557	ETNK2	33.7925	0.508055	0.0245061	0.163405
ENSGALG00000030791	DIAPH2	298.788	-0.404525	0.0245128	0.163405
ENSGALG00000047813	APBB2	169.522	-0.383484	0.0245387	0.163486
ENSGALG00000012319	SLC9B2	36.8382	-0.404158	0.024552	0.163486
ENSGALG00000026981	NHSL1	407.319	-0.313859	0.024576	0.163556
ENSGALG00000031841	SLX4	175.662	-0.29616	0.0246533	0.163897
ENSGALG00000003705	VPS13C	312.024	-0.642266	0.0246694	0.163897
ENSGALG00000002237	ATP6V0D1	1665.39	0.255962	0.0246758	0.163897
ENSGALG00000010298	DCTN6	647.008	0.280046	0.0246815	0.163897
ENSGALG00000067955	ENSGALG00000067955	148.61	-0.220026	0.0247655	0.164277
ENSGALG00000008025	SLF2	118.211	-0.457086	0.0247768	0.164277
ENSGALG00000010211	ALDH6A1	3223.03	-0.280579	0.0247796	0.164277
ENSGALG00000061452	ENSGALG00000061452	1766.4	0.273584	0.0248002	0.164323
ENSGALG00000023193	SOCS1L	25.8196	-0.456407	0.0248242	0.164392
ENSGALG00000024295	MYCBP	455.956	0.322579	0.0248777	0.16458
ENSGALG00000002689	LOC107056600	109.381	0.224952	0.0248843	0.16458
ENSGALG00000014790	CDK7	126.346	0.224175	0.0249024	0.16458
ENSGALG00000011483	MPC1L	3311.52	0.237157	0.024907	0.16458
ENSGALG00000026692	NRAS	417.202	0.15027	0.0249309	0.164582
ENSGALG00000014819	JMY	44.5311	-0.50981	0.0249439	0.164582
ENSGALG00000038089	EGFR	736.796	-0.343224	0.0249483	0.164582
ENSGALG00000005716	SBF2	163.446	-0.500128	0.0249799	0.164621
ENSGALG00000020449	COX16	98.3539	0.307305	0.0249815	0.164621
ENSGALG00000011128	PSMD14	372.765	0.180875	0.0250039	0.164679
ENSGALG00000015027	JAK2	108.805	-0.50081	0.0250199	0.164695
ENSGALG00000014876	TBC1D32	54.5675	-0.409667	0.0250839	0.164886
ENSGALG00000035116	STAG1	164.502	-0.290501	0.0250939	0.164886
ENSGALG00000003075	SLC34A1	37178.1	0.377492	0.0251031	0.164886
ENSGALG00000034591	TMEM14C	242.82	0.231243	0.0251034	0.164886
ENSGALG00000008810	FAM161A	33.7607	-0.467969	0.0251534	0.165044
ENSGALG00000005409	LHX1	146.896	-0.250026	0.0251549	0.165044
ENSGALG00000050199	ENSGALG00000050199	312.963	0.308001	0.0252182	0.165298
ENSGALG00000012336	STXBP5	128.331	-0.301251	0.0252209	0.165298
ENSGALG00000015652	MFSD10	72.9968	0.300838	0.0252625	0.16548
ENSGALG00000035351	ENSGALG00000035351	112.745	-0.551917	0.0252878	0.165494
ENSGALG00000007843	ATRX	134.242	-0.540276	0.0252931	0.165494
ENSGALG00000015154	ENSGALG00000015154	123.115	-0.403881	0.0253109	0.165494
ENSGALG00000007663	KDM3B	430.838	-0.252704	0.0253198	0.165494
ENSGALG00000016991	ESD	3144.91	0.218802	0.0253334	0.165494
ENSGALG00000057913	ENSGALG00000057913	830.357	0.238003	0.0253467	0.165494
ENSGALG00000008903	SSFA2	643.785	-0.229189	0.025443	0.166032
ENSGALG00000033663	ATP6V1B2	1429.25	0.16725	0.0254769	0.166086
ENSGALG00000004216	TOR3A	178.257	-0.253175	0.0254787	0.166086
ENSGALG00000020922	C1orf21	48.6608	0.334645	0.025518	0.166252
ENSGALG00000000996	AP3D1	665.652	-0.251045	0.0255718	0.166493
ENSGALG00000015190	GTPBP8	247.866	0.220994	0.0255953	0.166493
ENSGALG00000021653	IFT22	182.454	0.205615	0.0255963	0.166493
ENSGALG00000002110	TSTD2	119.906	-0.409601	0.0256148	0.166524
ENSGALG00000039831	FAM135B	16.2629	-0.630021	0.0256814
ENSGALG00000001419	DAB2IP	346.497	-0.363205	0.0256939	0.16675
ENSGALG00000054322	ENSGALG00000054322	32.9656	-0.628024	0.0257007	0.16675
ENSGALG00000013826	ABRACL	158.591	0.304916	0.0257022	0.16675
ENSGALG00000065434	ENSGALG00000065434	42.4091	0.690615	0.0257048	0.16675
ENSGALG00000019921	NDUFAF4	200.826	0.170291	0.0259533	0.168242
ENSGALG00000028347	ENSGALG00000028347	1242.62	0.328365	0.0259627	0.168242
ENSGALG00000016430	PDHA2	1132.18	0.106434	0.0259848	0.168252
ENSGALG00000008335	PHTF2	142.718	-0.254379	0.025999	0.168252
ENSGALG00000020003	MAP3K4	203.167	-0.270587	0.0260059	0.168252
ENSGALG00000013624	FAM65B	35.8609	-0.362966	0.026061	0.168518
ENSGALG00000010700	RPA3	126.569	0.210471	0.0261416	0.168941
ENSGALG00000003882	SMARCE1	932.876	0.14793	0.0261544	0.168941
ENSGALG00000033074	ARID2	193.95	-0.321338	0.0261685	0.168941
ENSGALG00000061035	ENSGALG00000061035	18.2506	-0.787029	0.0261986	0.168976
ENSGALG00000037838	MT-ND6; ND6	11071.2	0.343797	0.0262018	0.168976
ENSGALG00000036743	MGAT3	247.096	-0.243002	0.0262258	0.16904
ENSGALG00000066009	ENSGALG00000066009	86.933	0.36056	0.0262841	0.169291
ENSGALG00000049015	LOC107057416	125.867	0.294102	0.0263148	0.169291
ENSGALG00000005706	HSCB	486.99	0.324233	0.0263206	0.169291
ENSGALG00000012017	DAAM1	146.055	-0.269791	0.026322	0.169291
ENSGALG00000065094	ENSGALG00000065094	21.1377	-0.649423	0.0263347	0.169291
ENSGALG00000027698	COX19	621.764	0.232952	0.0263729	0.169303
ENSGALG00000027035	RPL21	6976.64	0.225146	0.0263741	0.169303
ENSGALG00000006094	PHF6	158.223	-0.331414	0.0263967	0.169303
ENSGALG00000004943	SS18L2	266.698	0.241914	0.0264045	0.169303
ENSGALG00000039155	ZHX3	989.803	-0.241566	0.0264187	0.169303
ENSGALG00000057511	ENSGALG00000057511	27.1013	-0.584824	0.0264208	0.169303
ENSGALG00000017323	FAM168A	122.948	-0.277012	0.0264944	0.169685
ENSGALG00000013489	CCDC82	127.137	0.238845	0.0265214	0.169768
ENSGALG00000009551	DYNC1I2	524.486	-0.222028	0.0265988	0.170037
ENSGALG00000009901	DYRK2	180.231	-0.255098	0.026602	0.170037
ENSGALG00000042614	NBAS	273.797	-0.248948	0.0266056	0.170037
ENSGALG00000051505	ZNF503	302.281	-0.223773	0.0266451	0.170109
ENSGALG00000050887	LOC107050029	81.0906	-0.283929	0.0266461	0.170109
ENSGALG00000003601	ATP2B4	213.521	-0.375578	0.0266591	0.170109
ENSGALG00000032640	CRIM1	344.661	-0.380853	0.0266872	0.170198
ENSGALG00000008703	RFC4	192.598	0.243641	0.0268018	0.170839
ENSGALG00000031960	LEF1	12.1098	0.560594	0.0268366
ENSGALG00000001639	MTF1	151.466	-0.397061	0.0268535	0.171011
ENSGALG00000007131	HMGN5	509.601	0.173125	0.0268601	0.171011
ENSGALG00000007302	ATXN7	123.439	-0.334836	0.0268829	0.171011
ENSGALG00000011301	LRRC40	153.408	0.236989	0.0268914	0.171011
ENSGALG00000004383	TIMM22	348.475	0.260406	0.0269068	0.171011
ENSGALG00000012025	TA3	177.921	-0.298422	0.0269139	0.171011
ENSGALG00000054793	NCAPH2	38.1146	0.453195	0.0269511	0.171158
ENSGALG00000043456	SMIM7	702.94	0.248333	0.0269697	0.171186
ENSGALG00000008293	SH3PXD2A	25.3024	-0.539366	0.0270306	0.171483
ENSGALG00000046159	KNG1	83.9396	-0.41982	0.0270549	0.171547
ENSGALG00000015803	KDM3A	900.382	-0.278308	0.0270826	0.171591
ENSGALG00000009493	TMEM229B	222.006	-0.400839	0.0270903	0.171591
ENSGALG00000062113	ENSGALG00000062113	86.9338	-0.326187	0.0271076	0.17161
ENSGALG00000009047	YPEL5	436.387	0.165287	0.0271365	0.171626
ENSGALG00000009040	TBC1D8B	146.963	-0.284938	0.0271384	0.171626
ENSGALG00000012361	NIN	94.1101	-0.425827	0.0271731	0.171755
ENSGALG00000015339	RPL24	4636.32	0.261115	0.0272501	0.172066
ENSGALG00000068206	ENSGALG00000068206	947.984	0.294315	0.0272507	0.172066
ENSGALG00000029533	LRP5	383.957	-0.258448	0.0273157	0.172386
ENSGALG00000062645	ENSGALG00000062645	272.158	-0.244053	0.0273372	0.172387
ENSGALG00000004999	TAF7	259.964	0.212645	0.0273445	0.172387
ENSGALG00000009202	RBM45	305.19	0.145267	0.0273633	0.172416
ENSGALG00000041080	CHD7	107.77	-0.399485	0.0273811	0.172438
ENSGALG00000045125	GP5	43.1378	-0.344298	0.0274156	0.172565
ENSGALG00000014267	ENSGALG00000014267	1456.35	-0.147584	0.0274372	0.172611
ENSGALG00000003195	TRADD	218.688	-0.275926	0.0274569	0.172645
ENSGALG00000029810	RPS19BP1	236.086	0.218799	0.0274712	0.172645
[truncated: 11,100 more rows]

## Sheet: LSLwk19P+ vs. LSLwk19P-
Effects of a transient lack of dietary mineral phosphorus on renal gene expression and plasma metabolites in two high-yielding laying hen strains
Hiba Qasir, Henry Reyer, Michael Oster, Siriluck Ponsuksili, Nares Trakooljul, Eduard Muráni, Vera Sommerfeld, Markus Rodehutscord, Klaus Wimmers
Supplementary Table S3. Differential expression results for the dietary phosphorus depletion within LSL strain at week 19.
The negative log2 Fold Change values indicate lower mRNA abundances (P+ > P-) and the positive log2 Fold Change values indicate higher mRNA abundances (P+ < P-) in hens kept on low P diets compared to controls.
Ensembl ID	Gene Symbol	baseMean expression	log2 Fold Change	P-value	BH-adj. P-value
ENSGALG00000062634	ENSGALG00000062634	215.911	0.989741	1.51e-11	1.98e-07
ENSGALG00000009519	ARG2	1918.09	-0.852307	3.83e-08	0.000251516
ENSGALG00000012197	ACMSD	961.151	-0.850145	1.83e-07	0.000802534
ENSGALG00000025821	CLDN16	374.613	-0.4444	5.92e-07	0.00194318
ENSGALG00000061123	ENSGALG00000061123	379.826	0.68249	9.03e-07	0.00237113
ENSGALG00000008676	RRBP1	214.657	0.492781	2.11e-06	0.00461814
ENSGALG00000034649	TOX3	43.8779	0.713683	2.8e-06	0.00517531
ENSGALG00000034271	UHRF1	80.9323	0.899706	3.15e-06	0.00517531
ENSGALG00000014708	GSTK1	5198.33	-0.306115	4.16e-06	0.00606658
ENSGALG00000031142	ACAA2	2697.84	-0.399051	6.28e-06	0.00825129
ENSGALG00000021286	OCM4	74.6794	-0.849901	1.22e-05	0.0145871
ENSGALG00000065869	ENSGALG00000065869	41.2597	-0.808036	1.42e-05	0.0154875
ENSGALG00000016676	MCM3	143.31	0.688178	1.73e-05	0.0159636
ENSGALG00000013697	CNDP1	397.895	-0.740875	1.83e-05	0.0159636
ENSGALG00000036962	KPNB1	489.362	0.413162	1.87e-05	0.0159636
ENSGALG00000014213	PRR5	470.751	-0.568378	1.95e-05	0.0159636
ENSGALG00000006051	CDC7	14.1627	1.45043	2.38e-05	0.018376
ENSGALG00000035636	PHYH	7972.62	-0.394792	2.84e-05	0.0195262
ENSGALG00000006270	SCNN1G	848.841	0.545219	2.92e-05	0.0195262
ENSGALG00000007174	TNFSF15	20.2692	0.984289	2.97e-05	0.0195262
ENSGALG00000014324	SLC2A14	305.48	0.372647	3.46e-05	0.0198234
ENSGALG00000001153	AUTS2	239.91	0.392527	3.55e-05	0.0198234
ENSGALG00000035030	KIF20A	29.7425	1.19509	3.55e-05	0.0198234
ENSGALG00000031860	ADHFE1	3641.67	-0.345878	3.62e-05	0.0198234
ENSGALG00000000364	STC1	52.0252	1.87374	4.1e-05	0.0215129
ENSGALG00000004669	ASPA	243.36	1.09982	4.36e-05	0.021996
ENSGALG00000015691	SMC2	39.3978	1.42045	4.61e-05	0.0223991
ENSGALG00000016442	RRM2	230.658	0.951629	5.43e-05	0.0254565
ENSGALG00000002377	ENO1	37381.1	-0.505435	6.46e-05	0.0292453
ENSGALG00000030255	AMBP	899.71	-0.842106	7.18e-05	0.0307872
ENSGALG00000032282	CALB1	8182.78	1.0014	7.27e-05	0.0307872
ENSGALG00000008040	LOC417013	2141.24	-0.454614	7.85e-05	0.0313579
ENSGALG00000005284	LRRC39	97.3437	1.05704	7.88e-05	0.0313579
ENSGALG00000034967	GDPD5	242.941	-0.443358	8.19e-05	0.031611
ENSGALG00000045185	KNL1	18.9852	1.09124	9.12e-05	0.0331935
ENSGALG00000015155	CARNMT1	390.201	0.305042	9.31e-05	0.0331935
ENSGALG00000006037	MCM2	221.23	0.574905	9.61e-05	0.0331935
ENSGALG00000002957	SLC12A3	1928.5	0.646015	9.61e-05	0.0331935
ENSGALG00000015663	HSDL2	1624.54	-0.328141	9.99e-05	0.0336377
ENSGALG00000011361	CRYZ	9610.55	-0.354317	0.000108994	0.0353881
ENSGALG00000014766	HAO2	2574.96	-0.407117	0.000110512	0.0353881
ENSGALG00000003433	DPEP2	15.6885	1.08396	0.000117083	0.0365996
ENSGALG00000025996	MKI67	52.2894	1.35139	0.00012798	0.0390754
ENSGALG00000040369	PFKFB3	96.6385	0.440875	0.000145355	0.0405377
ENSGALG00000066007	ENSGALG00000066007	66.2194	-0.902179	0.000147484	0.0405377
ENSGALG00000007396	TAOK3	179.535	0.409787	0.000147852	0.0405377
ENSGALG00000042454	DCDC2	710.904	0.594947	0.000152478	0.0405377
ENSGALG00000002200	ACSM3	11927	-0.229275	0.00015411	0.0405377
ENSGALG00000016324	GSTA4	8303.79	-0.690366	0.000156	0.0405377
ENSGALG00000062374	ENSGALG00000062374	396.195	-0.35533	0.000157631	0.0405377
ENSGALG00000043642	ANLN	18.5036	1.1857	0.000160934	0.0405377
ENSGALG00000019284	LOC418170	1583.62	-0.330211	0.000162619	0.0405377
ENSGALG00000064325	ENSGALG00000064325	783.001	-0.548121	0.000163645	0.0405377
ENSGALG00000011239	OXNAD1	372.539	-0.314083	0.000171242	0.041461
ENSGALG00000003567	FNDC5	23.1197	1.48278	0.000173688	0.041461
ENSGALG00000014868	SERINC1	2344.18	-0.23496	0.000180256	0.0416243
ENSGALG00000030070	QDPR	673.684	-0.521052	0.000180713	0.0416243
ENSGALG00000040833	CDCA7	68.4397	0.862872	0.000189167	0.042326
ENSGALG00000016142	MX1	40.7956	0.996395	0.000192312	0.042326
ENSGALG00000015363	HJURP	23.7712	1.12574	0.000193431	0.042326
ENSGALG00000009479	SAMD9L	22.6788	1.34819	0.000197751	0.0425619
ENSGALG00000030121	LOC769554	1036.29	-0.359648	0.000212642	0.0444754
ENSGALG00000059990	ENSGALG00000059990	113.976	0.392396	0.000225617	0.0444754
ENSGALG00000010763	TRIP11	196.125	0.888304	0.000227191	0.0444754
ENSGALG00000048771	SPAG5	35.9184	0.716067	0.000229128	0.0444754
ENSGALG00000067304	ENSGALG00000067304	368.03	0.750375	0.000229283	0.0444754
ENSGALG00000008538	GINS1	13.0478	1.04274	0.000230817	0.0444754
ENSGALG00000006826	KLHL25	261.172	0.65965	0.000233821	0.0444754
ENSGALG00000016043	CLDN14	44.5889	1.37531	0.000237573	0.0444754
ENSGALG00000007268	CADPS	26.2257	0.978456	0.00023865	0.0444754
ENSGALG00000009015	PIGK	864.259	-0.224645	0.000240517	0.0444754
ENSGALG00000002841	RFNG	516.154	-0.220978	0.000261729	0.0473447
ENSGALG00000002283	MAPKAPK3	471.878	-0.266632	0.000270136	0.0473447
ENSGALG00000017644	COTL1	4555.76	-0.333552	0.000270358	0.0473447
ENSGALG00000035949	ACAD11	2767.48	-0.333138	0.000270459	0.0473447
ENSGALG00000006795	ABCG4	24.0077	0.897807	0.000285946	0.049369
ENSGALG00000041192	IFIH1	117.627	0.704377	0.000292265	0.049369
ENSGALG00000067096	ENSGALG00000067096	27.8703	1.3269	0.000295294	0.049369
ENSGALG00000036645	KIF15	29.6529	1.18472	0.000297322	0.049369
ENSGALG00000003288	TARS	480.749	0.309039	0.000304186	0.049369
ENSGALG00000061127	ENSGALG00000061127	1456.69	0.410953	0.000304584	0.049369
ENSGALG00000039107	ENSGALG00000039107	27.3186	0.718674	0.000311925	0.0499422
ENSGALG00000029927	STRBP	261.956	0.450081	0.000320988	0.0507741
ENSGALG00000052991	ENSGALG00000052991	79.942	0.540414	0.000329337	0.0514745
ENSGALG00000009854	NEK2	15.1059	1.05746	0.000333534	0.0515173
ENSGALG00000030276	SHTN1	18.4344	0.782385	0.000338434	0.0516663
ENSGALG00000058269	ENSGALG00000058269	27.7994	0.650297	0.000347084	0.0520712
ENSGALG00000015961	SUCLG1	5169.34	-0.25611	0.000350806	0.0520712
ENSGALG00000017179	PDGFD	102.084	0.435626	0.000352985	0.0520712
ENSGALG00000011248	PLCL2	99.8099	0.474184	0.000364547	0.0527823
ENSGALG00000054473	SLC13A3	12104	-0.397282	0.000365846	0.0527823
ENSGALG00000062658	ENSGALG00000062658	63.5986	0.685995	0.000375372	0.0533775
ENSGALG00000007526	GATD3AL2	34.7016	-0.718893	0.000380791	0.0533775
ENSGALG00000041373	ARAP2	21.775	1.16176	0.000382168	0.0533775
ENSGALG00000064975	ENSGALG00000064975	200.983	0.709218	0.000387356	0.0534232
ENSGALG00000003792	FYB1	68.0393	0.879292	0.000392594	0.0534232
ENSGALG00000066753	ENSGALG00000066753	22.7556	0.820986	0.000398494	0.0534232
ENSGALG00000011718	ZBTB1	320.66	0.36554	0.000398772	0.0534232
ENSGALG00000013741	SYTL3	271.62	-0.580124	0.00040597	0.0538111
ENSGALG00000016724	RGN	28656.8	-0.487365	0.000409864	0.0538111
ENSGALG00000014167	TTLL12	1241.47	-0.215334	0.000427654	0.054831
ENSGALG00000015180	PSAT1	4424.71	-0.365018	0.000428262	0.054831
ENSGALG00000005034	ACAD9	2035.75	0.276082	0.000435174	0.054831
ENSGALG00000008728	PTER	5621.55	-0.253923	0.000437651	0.054831
ENSGALG00000009453	MTARC1	14972.9	-0.221801	0.000438514	0.054831
ENSGALG00000004637	SHPK	595.32	-0.30972	0.000444377	0.0550398
ENSGALG00000030164	ECH1	2100.1	-0.542439	0.000465667	0.0555696
ENSGALG00000005961	DCK2	60.8511	0.835602	0.000467552	0.0555696
ENSGALG00000008779	ACTR2	1093.86	0.207838	0.000469325	0.0555696
ENSGALG00000004621	PREX1	113.784	0.711387	0.000470294	0.0555696
ENSGALG00000015416	SDR16C5	1739.44	-0.207139	0.000470311	0.0555696
ENSGALG00000059564	ENSGALG00000059564	153.561	0.418306	0.000474145	0.0555696
ENSGALG00000016027	CBR3	6725.35	-0.359523	0.000478282	0.0555696
ENSGALG00000009837	DTL	15.0857	1.20981	0.000486678	0.056049
ENSGALG00000054793	NCAPH2	46.7128	0.539362	0.000503604	0.0574941
ENSGALG00000014881	FAM184A	17.7232	0.905111	0.000510503	0.0577792
ENSGALG00000000724	PM20D1	2404.57	-0.309671	0.000523718	0.0585671
ENSGALG00000042664	CBLN1	52.905	-0.988266	0.000526386	0.0585671
ENSGALG00000063069	ENSGALG00000063069	24.903	0.627947	0.000538661	0.0594292
ENSGALG00000042929	LOC107049146	18.6637	0.846331	0.000555218	0.0607455
ENSGALG00000060451	ENSGALG00000060451	13.2873	1.26133	0.000565496	0.0613587
ENSGALG00000053788	TNFSF8	13.7211	0.869618	0.000581299	0.0625564
ENSGALG00000013828	GALM	2623	-0.409843	0.000586767	0.0626314
ENSGALG00000006202	SCNN1B	1344.94	0.597026	0.000595571	0.0630585
ENSGALG00000034474	CRISP2	913.446	0.659364	0.000619446	0.064124
ENSGALG00000009360	CAPN2	198.648	0.367609	0.000622612	0.064124
ENSGALG00000005768	ETV5	211.118	-0.84324	0.000625622	0.064124
ENSGALG00000006855	MELTF	1884.62	-0.221396	0.00062592	0.064124
ENSGALG00000042939	HMBS	430.455	-0.280961	0.000630055	0.064124
ENSGALG00000044554	RIDA	5061.58	-0.401601	0.000635075	0.0641377
ENSGALG00000007012	ARRDC4	224.287	0.459503	0.000652736	0.0649159
ENSGALG00000009881	HHAT	52.6102	-0.432952	0.000653053	0.0649159
ENSGALG00000010120	KIF2C	26.0826	1.02192	0.000657614	0.0649159
ENSGALG00000012121	RCN1	188.417	0.332872	0.000665072	0.0651622
ENSGALG00000008818	IDH1	9009.76	-0.312337	0.000674922	0.0656374
ENSGALG00000011998	SEC24D	102.896	0.465593	0.000699253	0.0675037
ENSGALG00000032398	ASPM	26.5305	1.23034	0.000707974	0.0678467
ENSGALG00000009239	TLR2	12.7037	0.847183	0.000725731	0.0690444
ENSGALG00000008759	LAMP3	158.08	0.794179	0.000741501	0.0695766
ENSGALG00000050127	ENSGALG00000050127	308.454	0.292639	0.000741924	0.0695766
ENSGALG00000017025	CKAP2	18.7535	1.10088	0.000757289	0.0705138
ENSGALG00000012677	CDKAL1	248.666	-0.274296	0.000765618	0.0707357
ENSGALG00000059685	ENSGALG00000059685	113.837	0.399083	0.00077138	0.0707357
ENSGALG00000004515	ENSGALG00000004515	23.4986	1.13527	0.000775835	0.0707357
ENSGALG00000008957	MSH6	197.87	0.292712	0.000799274	0.0720714
ENSGALG00000012348	MCM6	206.836	0.560715	0.000802572	0.0720714
ENSGALG00000051767	ENSGALG00000051767	15.5992	0.774047	0.000806954	0.0720714
ENSGALG00000009157	ECT2	16.869	1.28981	0.000830446	0.0736684
ENSGALG00000041114	GOLGA4	229.463	0.862645	0.000837293	0.0737774
ENSGALG00000014906	MOCS2	583.852	-0.396735	0.000846252	0.0740697
ENSGALG00000010283	GTF2E2	991.006	-0.498876	0.000861974	0.074946
ENSGALG00000026590	KLF13	47.9055	0.561931	0.000892726	0.0767719
ENSGALG00000006911	TMC5	36.1145	0.63706	0.000894668	0.0767719
ENSGALG00000004088	FNBP1	432.004	0.378563	0.000915214	0.0775592
ENSGALG00000006482	FAH	2221.93	-0.623287	0.000927319	0.0775592
ENSGALG00000007703	Lnx2b	1129.99	-0.277084	0.000931703	0.0775592
ENSGALG00000043555	NPNT	601.587	0.350614	0.000936542	0.0775592
ENSGALG00000043765	UNKL	149.843	0.495122	0.000940576	0.0775592
ENSGALG00000040702	BCKDHB	759.959	-0.278781	0.000953983	0.0775592
ENSGALG00000005855	CA5A	1226.31	-0.535598	0.000954055	0.0775592
ENSGALG00000037773	ST3GAL1	642.469	0.395478	0.000955193	0.0775592
ENSGALG00000057075	ENSGALG00000057075	128.084	0.538057	0.00095701	0.0775592
ENSGALG00000010806	RIN3	117.001	0.469351	0.000965078	0.0777332
ENSGALG00000063401	ENSGALG00000063401	211.735	-0.476103	0.000981885	0.0783139
ENSGALG00000003162	FAM134C	665.344	-0.225538	0.000988275	0.0783139
ENSGALG00000013969	ALDH8A1	771.459	-0.495413	0.000990182	0.0783139
ENSGALG00000026953	TMEM207	223.587	-0.397512	0.00100929	0.0793359
ENSGALG00000040724	AKAP9	305.105	0.773277	0.00102113	0.0793359
ENSGALG00000049068	ZNF831	20.2966	1.19188	0.00102588	0.0793359
ENSGALG00000041494	GOLGB1	289.756	0.564268	0.00102728	0.0793359
ENSGALG00000068009	ENSGALG00000068009	21.1264	-1.01565	0.00104799	0.080462
ENSGALG00000006127	PABIR3	681.334	-0.245159	0.00108237	0.0826187
ENSGALG00000004186	NSRP1	104.09	0.36996	0.00108931	0.0826677
ENSGALG00000037453	TERF1	29.1676	0.751781	0.00114231	0.0861917
ENSGALG00000021031	CXCR7	356.34	-0.300403	0.00116373	0.087306
ENSGALG00000013731	SOCS6	111.749	0.506984	0.00117592	0.08772
ENSGALG00000052842	ANKRD11	403.053	0.521094	0.00118655	0.0880128
ENSGALG00000063827	ENSGALG00000063827	198.536	-0.511371	0.00119554	0.0881812
ENSGALG00000016017	SLC4A11	23.839	0.756928	0.00120607	0.0884611
ENSGALG00000035026	SLC22A4	402.549	-0.284169	0.00121302	0.088476
ENSGALG00000012416	ADAP1L	533.496	-0.272945	0.00123616	0.0891609
ENSGALG00000050148	HS3ST6	18.8235	-0.847157	0.00123975	0.0891609
ENSGALG00000017011	TRIM13	203.295	-0.287873	0.00124929	0.0891609
ENSGALG00000000814	HNRNPR	948.58	0.262482	0.00124957	0.0891609
ENSGALG00000040342	ADAMTS1	133.182	0.533147	0.00129696	0.0917704
ENSGALG00000025527	LOC112532947	17.1421	-0.769048	0.00130161	0.0917704
ENSGALG00000029536	VPS11	817.739	-0.230109	0.00130787	0.0917704
ENSGALG00000007651	STAT1	964.488	0.432931	0.0013141	0.0917704
ENSGALG00000038782	ZC3H12D	17.118	1.15738	0.00133055	0.0924277
ENSGALG00000037076	GART	226.864	-0.293375	0.00134754	0.0930891
ENSGALG00000009024	CLIP4	170.148	0.324164	0.00137067	0.0930891
ENSGALG00000053016	ENSGALG00000053016	35.3796	-0.54977	0.00138687	0.0930891
ENSGALG00000011132	RBMS1	379.579	0.380322	0.00138701	0.0930891
ENSGALG00000014913	ROS1	422.501	0.768699	0.00138898	0.0930891
ENSGALG00000009576	BPNT1	642.675	-0.279438	0.00139374	0.0930891
ENSGALG00000015244	TBX19	28.3731	-0.724897	0.00140107	0.0930891
ENSGALG00000054856	LOC100857280	669.154	-0.411616	0.00140861	0.0930891
ENSGALG00000010117	SLC25A21	496.279	-0.384167	0.00141341	0.0930891
ENSGALG00000003172	SLC16A9	2177.31	0.374807	0.00142376	0.0930891
ENSGALG00000015084	IGSF11	29.0187	0.97317	0.0014301	0.0930891
ENSGALG00000009993	MED8	218.534	-0.381034	0.00143135	0.0930891
ENSGALG00000000557	ETNK2	26.3573	0.77633	0.00143225	0.0930891
ENSGALG00000006267	TPX2	60.2117	0.705093	0.00145341	0.0935542
ENSGALG00000003085	CDK1	103.966	0.715491	0.00145962	0.0935542
ENSGALG00000044064	ENSGALG00000044064	273.218	0.501417	0.00146078	0.0935542
ENSGALG00000008054	ANP32A	593.359	0.299596	0.00148997	0.0949602
ENSGALG00000033365	ALDH1A3	72.2571	0.572538	0.0015125	0.0959308
ENSGALG00000056588	ENSGALG00000056588	91.4411	0.457114	0.0015278	0.0964348
ENSGALG00000009601	NELL2	308.629	0.394826	0.00155494	0.0976787
ENSGALG00000013208	CENPE	12.7116	1.3344	0.00156727	0.0979843
ENSGALG00000008651	APMAP	1268.84	-0.40643	0.00158108	0.0983791
ENSGALG00000006480	TCF7	29.5299	0.849758	0.00160332	0.0992925
ENSGALG00000059330	ENSGALG00000059330	52.256	0.652561	0.00165978	0.102106
ENSGALG00000034198	MCM10	15.3122	1.04921	0.00166431	0.102106
ENSGALG00000003537	SGK2	1019.04	-0.267966	0.00167626	0.10226
ENSGALG00000003674	DHTKD1	1208.54	-0.276293	0.00168968	0.10226
ENSGALG00000003370	KIAA1191	1328.96	-0.24772	0.00169018	0.10226
ENSGALG00000026424	TOR2A	124.832	-0.344296	0.00170474	0.102474
ENSGALG00000015836	CEP162	60.3282	0.66205	0.00170932	0.102474
ENSGALG00000010244	AKR1A1	10337.6	-0.339008	0.00173887	0.103771
ENSGALG00000009971	CDC20	25.1911	0.759165	0.00178117	0.105815
ENSGALG00000032526	B3GNT5	55.1419	0.812115	0.0018	0.106451
ENSGALG00000007533	NPEPL1	1813.86	-0.258299	0.00183226	0.106983
ENSGALG00000006503	VDAC1	1355.91	-0.26705	0.00183655	0.106983
ENSGALG00000061308	ENSGALG00000061308	200.567	0.399174	0.00184613	0.106983
ENSGALG00000016713	PLA2G7	535.414	-0.308523	0.00184806	0.106983
ENSGALG00000028186	RERG	88.054	0.766252	0.00185165	0.106983
ENSGALG00000025907	ZBTB7A	112.431	0.405228	0.00185788	0.106983
ENSGALG00000068084	ENSGALG00000068084	12.2313	0.900254	0.00187745	0.107072
ENSGALG00000000247	WDR36	158.468	0.343408	0.00188148	0.107072
ENSGALG00000009915	EML4	348.53	0.412626	0.0018851	0.107072
ENSGALG00000002390	CA6	11.8082	-0.857317	0.00189205	0.107072
ENSGALG00000050217	ENSGALG00000050217	61.9939	0.596328	0.00194505	0.109599
ENSGALG00000046258	FAM92A	142.792	0.446203	0.00196305	0.110141
ENSGALG00000057078	ENSGALG00000057078	280.366	0.611517	0.00198646	0.110912
ENSGALG00000031700	TRPS1	17.7854	0.86788	0.00199369	0.110912
ENSGALG00000007262	SPG21	683.483	-0.20151	0.00200662	0.11116
ENSGALG00000031120	HNRNPH1	3556.14	0.151377	0.00202836	0.111892
ENSGALG00000062709	ENSGALG00000062709	23.1815	-0.984923	0.00204947	0.112453
ENSGALG00000011162	CYP46A1	1801.34	-0.315368	0.00205565	0.112453
ENSGALG00000017031	TPTE	1531.11	-0.28027	0.00207446	0.113011
ENSGALG00000009898	GAB1	204.989	0.294779	0.00209083	0.113022
ENSGALG00000012013	SLC25A17	733.594	-0.452787	0.00209726	0.113022
ENSGALG00000016271	PTP4A1	1433.02	0.254866	0.00210521	0.113022
ENSGALG00000015275	NIT2	2866.48	-0.297698	0.0021091	0.113022
ENSGALG00000008544	SLC8A1	895.408	0.66666	0.00212904	0.113627
ENSGALG00000040606	RAC3	566.222	-0.256134	0.00221225	0.11759
ENSGALG00000005797	COL20A1	59.234	-0.664373	0.002232	0.118161
ENSGALG00000012761	DRAM1	47.771	0.579593	0.00225661	0.118735
ENSGALG00000017128	SKA3	15.7139	0.944766	0.00226982	0.118735
ENSGALG00000004192	ENSGALG00000004192	168.199	0.465988	0.00226997	0.118735
ENSGALG00000042330	PPP1R19L	217.145	0.658394	0.00228423	0.11887
ENSGALG00000002624	BMS1	184.489	0.460893	0.00229066	0.11887
ENSGALG00000012148	ATG14	482.48	-0.398587	0.00232435	0.120143
ENSGALG00000055617	ENSGALG00000055617	295.291	0.397164	0.0023379	0.12037
ENSGALG00000008135	SATB2	264.962	0.446226	0.00234742	0.120388
ENSGALG00000017169	ELMOD1	30.6383	0.844137	0.00238095	0.121632
ENSGALG00000013094	DDC	1138.97	-0.475339	0.00240122	0.122033
ENSGALG00000016608	ADCY3	139.246	0.401036	0.00240737	0.122033
ENSGALG00000016764	EIF5B	449.452	0.433541	0.00243774	0.123096
ENSGALG00000014140	ARFGAP3	361.987	0.37891	0.00246482	0.123463
ENSGALG00000026151	CEP250	62.7464	0.69753	0.00247028	0.123463
ENSGALG00000004816	FLCN	1025.34	-0.226535	0.00247322	0.123463
ENSGALG00000003584	KPNA2	93.3458	0.569312	0.00255954	0.127289
ENSGALG00000014924	POLQ	12.5239	1.12664	0.00258986	0.127484
ENSGALG00000041650	DUSP7	1894.57	-0.428666	0.00259194	0.127484
ENSGALG00000000516	FANCA	13.0136	0.755344	0.00259259	0.127484
ENSGALG00000039990	TNC	250.82	0.335253	0.00260485	0.127608
ENSGALG00000057872	ENSGALG00000057872	105.907	0.482836	0.0026157	0.127663
ENSGALG00000012915	MCM4	191.52	0.408307	0.00263484	0.127895
ENSGALG00000039498	PPP3CA	225.639	0.304529	0.00265003	0.127895
ENSGALG00000014551	TTC38L	1923.12	-0.30857	0.00265786	0.127895
ENSGALG00000038652	LOC395611	4051.82	-0.368845	0.0026594	0.127895
ENSGALG00000058013	ENSGALG00000058013	16.9386	0.914007	0.00268758	0.128365
ENSGALG00000007076	CCNY	128.886	0.433807	0.00269348	0.128365
ENSGALG00000046616	CHGB	437.44	0.595267	0.00269851	0.128365
ENSGALG00000010733	CEP170	51.3868	0.584862	0.00271934	0.128817
ENSGALG00000040267	IVD	972.888	-0.262809	0.00272763	0.128817
ENSGALG00000007817	EHF	234.128	0.393112	0.00274917	0.129368
ENSGALG00000033471	CALD1	351.72	0.414535	0.00277171	0.12977
ENSGALG00000003922	TOP2A	78.8574	0.657117	0.00277746	0.12977
ENSGALG00000045366	ENSGALG00000045366	1379.76	-0.292487	0.00280102	0.130118
ENSGALG00000026957	SEMA4G	888.282	-0.411267	0.00280474	0.130118
ENSGALG00000024335	ENSGALG00000024335	438.107	-0.283327	0.0028304	0.130151
ENSGALG00000006306	UROC1	59.4388	-1.01562	0.00283592	0.130151
ENSGALG00000004162	SLC16A6	264.152	0.70136	0.00283794	0.130151
ENSGALG00000014933	HEXB	762.288	-0.350753	0.00284511	0.130151
ENSGALG00000012041	ACTR10	402.099	-0.364912	0.002963	0.134092
ENSGALG00000039967	DDX19	471.589	0.232534	0.00296586	0.134092
ENSGALG00000013628	C6orf62	979.034	0.177383	0.00297213	0.134092
ENSGALG00000007753	POLL	118.816	-0.378442	0.00298506	0.134092
ENSGALG00000057298	ENSGALG00000057298	10.5633	0.937345	0.00298658	0.134092
ENSGALG00000031475	MAFG	245.409	-0.270978	0.00299934	0.134092
ENSGALG00000007080	ENSGALG00000007080	1714.35	-0.323911	0.00300275	0.134092
ENSGALG00000003523	IFT52	438.901	-0.217744	0.00301885	0.134354
ENSGALG00000006469	ATP12A	477.762	-0.46578	0.00305647	0.135248
ENSGALG00000050427	OSBPL10	537.561	-0.240501	0.00305955	0.135248
ENSGALG00000043381	LOC420716	23.1171	-0.738472	0.00310139	0.13634
ENSGALG00000003862	LRRFIP1	282.501	0.549162	0.00310501	0.13634
ENSGALG00000009023	ING3	115.703	0.375583	0.0031159	0.136362
ENSGALG00000065420	ENSGALG00000065420	855.991	-0.390058	0.00312982	0.136516
ENSGALG00000002945	TMEM266	666.29	-0.411928	0.00314143	0.136569
ENSGALG00000010000	PRKCE	29.3209	0.676314	0.00315555	0.13673
ENSGALG00000004492	PIGL	238.204	-0.421829	0.00323673	0.139786
ENSGALG00000002205	FBRSL1	169.022	0.376153	0.00327604	0.140029
ENSGALG00000012244	KLHDC2	1253.08	-0.237904	0.00328117	0.140029
ENSGALG00000013834	CCDC28A	365.575	-0.249223	0.00328348	0.140029
ENSGALG00000012200	GCH1	109.074	-0.460263	0.00329667	0.140029
ENSGALG00000017181	DCUN1D5	136.35	-0.326736	0.00330598	0.140029
ENSGALG00000027365	HIVEP3	27.443	0.687735	0.00330635	0.140029
ENSGALG00000010127	GLO1	2690.28	-0.279688	0.00331869	0.1401
ENSGALG00000006420	ABHD17C	160.544	0.301601	0.00333089	0.140164
ENSGALG00000067786	ENSGALG00000067786	734.443	0.453073	0.003375	0.141076
ENSGALG00000009913	SMARCA5	218.287	0.457195	0.00337625	0.141076
ENSGALG00000040335	CEBPZ	204.739	0.267101	0.0033848	0.141076
ENSGALG00000009061	ACTL6A	288.859	0.194935	0.00341172	0.14154
ENSGALG00000058761	ENSGALG00000058761	194.003	0.570341	0.00341748	0.14154
ENSGALG00000035629	GRAMD1C	398.267	-0.18786	0.00346781	0.143173
ENSGALG00000053597	MBNL3	682.914	0.283676	0.00349777	0.143699
ENSGALG00000019147	LOC418667	51.4971	0.679957	0.00350244	0.143699
ENSGALG00000015708	FGFR3	185.758	0.369338	0.0035364	0.14464
ENSGALG00000014513	CDCA3	15.4535	1.04976	0.00355401	0.144909
ENSGALG00000003726	EGFLAM	217.571	0.355289	0.00360791	0.146651
ENSGALG00000006334	LAP3	1073.23	-0.334767	0.00363151	0.147155
ENSGALG00000015830	SYNCRIP	601.368	0.207896	0.00367581	0.148117
ENSGALG00000009690	CENPF	12.2148	1.14956	0.00367924	0.148117
ENSGALG00000000695	MFSD4A	421.461	0.27795	0.0036891	0.148117
ENSGALG00000039811	NIPA1	118.962	0.416689	0.0037075	0.148402
ENSGALG00000010866	AREG	46.6867	0.957456	0.00381439	0.152216
ENSGALG00000049176	ENSGALG00000049176	60.2911	0.944429	0.00385504	0.153255
ENSGALG00000013304	SLC5A12	511.625	-0.478631	0.00386377	0.153255
ENSGALG00000030767	LOC421125	404.171	0.331453	0.00387859	0.15338
ENSGALG00000013086	IKZF1	52.0417	0.705401	0.0039339	0.1551
ENSGALG00000057639	ENSGALG00000057639	32.1089	0.607638	0.00396931	0.155205
ENSGALG00000010030	ENSGALG00000010030	328.665	0.458739	0.0039699	0.155205
ENSGALG00000006992	MMP9	33.2991	1.03338	0.00397742	0.155205
ENSGALG00000003294	ATAD5	34.8148	0.801752	0.00398387	0.155205
ENSGALG00000007191	TK1	74.8406	0.766019	0.00401628	0.155653
ENSGALG00000050176	ENSGALG00000050176	38.5465	0.552371	0.00401908	0.155653
ENSGALG00000031758	SUGCT	1583.77	-0.364606	0.00403236	0.155708
ENSGALG00000061560	ENSGALG00000061560	99.8261	0.458753	0.00406114	0.15582
ENSGALG00000003923	COL6A3	278.591	0.357028	0.00406365	0.15582
ENSGALG00000013900	MAP7	744.468	0.338134	0.00407086	0.15582
ENSGALG00000007357	BCL6	393.71	0.377887	0.00408623	0.155954
ENSGALG00000015459	ZFP92	544.049	-0.356656	0.0041298	0.15716
ENSGALG00000003059	HLF	313.793	0.326324	0.00414279	0.157199
ENSGALG00000001335	TVP23B	1054.48	-0.189442	0.00415908	0.157362
ENSGALG00000006976	BDH1B	1650.65	-0.323716	0.0042281	0.159514
ENSGALG00000042759	PRKX	266.666	0.483369	0.00424982	0.159874
ENSGALG00000023749	DARS2	338.592	-0.286695	0.0043169	0.161574
ENSGALG00000011235	GALNT15	231.907	0.581169	0.00432927	0.161574
ENSGALG00000012129	CCDC93	233.329	0.298729	0.00434107	0.161574
ENSGALG00000008198	TPCN3	218.492	-0.300196	0.00434425	0.161574
ENSGALG00000036892	BUB1B	29.4249	0.694942	0.00436341	0.161611
ENSGALG00000016582	PBK	55.7061	0.731334	0.00437012	0.161611
ENSGALG00000068111	ENSGALG00000068111	159.978	0.792708	0.00438218	0.161611
ENSGALG00000032382	UBA5	190.651	0.373343	0.00440993	0.161911
ENSGALG00000012137	KTN1	527.947	0.457042	0.00445459	0.161911
ENSGALG00000021658	PAFAH2	655.472	-0.401933	0.00445921	0.161911
ENSGALG00000007874	IL18	110.017	0.574927	0.00446833	0.161911
ENSGALG00000009704	CHST15	517.709	-0.253012	0.00447354	0.161911
ENSGALG00000066642	ENSGALG00000066642	299.644	-0.716219	0.0044979	0.161911
ENSGALG00000008896	PPP1R1C	10.6259	-1.09883	0.00450331	0.161911
ENSGALG00000005164	MTG2	130.547	-0.331159	0.00451823	0.161911
ENSGALG00000040433	CEP295	287.965	0.574438	0.00454493	0.161911
ENSGALG00000035182	CMKLR1	32.5051	0.522184	0.00455283	0.161911
ENSGALG00000041344	FABP5	65.6162	-0.545663	0.00455356	0.161911
ENSGALG00000014902	GOPC	206.089	0.312755	0.00455975	0.161911
ENSGALG00000064002	ENSGALG00000064002	39.7626	-0.616482	0.00458745	0.161911
ENSGALG00000053254	EHHADH	12876.4	-0.36649	0.00459588	0.161911
ENSGALG00000015105	PSIP1	93.1312	0.53203	0.00460489	0.161911
ENSGALG00000039474	ID4	2380.12	-0.457088	0.0046063	0.161911
ENSGALG00000001513	CNTRL	110.133	0.762202	0.00461474	0.161911
ENSGALG00000056978	ENSGALG00000056978	459.296	0.203586	0.00462759	0.161911
ENSGALG00000012847	CGTL	2586.86	0.322317	0.00465204	0.161911
ENSGALG00000012345	UST	122.789	0.303725	0.0046592	0.161911
ENSGALG00000006173	XYLB	2843.39	-0.284191	0.0046625	0.161911
ENSGALG00000003362	ACSS2	1108.88	-0.289885	0.0046789	0.161911
ENSGALG00000014347	PARP11	67.2749	0.437062	0.00468026	0.161911
ENSGALG00000003837	ADCY7	74.2421	0.844112	0.00468629	0.161911
ENSGALG00000034768	ESF1	114.923	0.43485	0.00470284	0.161976
ENSGALG00000063422	ENSGALG00000063422	15.6486	0.804431	0.00472601	0.161976
ENSGALG00000031134	UBE4A	1225.88	-0.201128	0.00472944	0.161976
ENSGALG00000036067	RBFA	279.196	0.433933	0.00475256	0.161976
ENSGALG00000009859	TBC1D30	236.808	0.33267	0.00476176	0.161976
ENSGALG00000017120	SACS	38.1712	0.969715	0.00476613	0.161976
ENSGALG00000046192	LOC100857191	298.882	0.926634	0.00477453	0.161976
ENSGALG00000011331	CTH	10440.9	-0.359023	0.0048146	0.162596
ENSGALG00000009350	SFXN4	238.524	-0.258796	0.00481757	0.162596
ENSGALG00000002102	LOC112533211	15.2725	0.948639	0.00486238	0.163688
ENSGALG00000004321	OSER1	188.352	-0.30333	0.00497293	0.165898
ENSGALG00000035504	ETV1	140.994	-0.667635	0.00497375	0.165898
ENSGALG00000001577	LOC107049008	306.825	0.262729	0.00497495	0.165898
ENSGALG00000040655	FAM20A	406.368	-0.477256	0.00498495	0.165898
ENSGALG00000053543	ENSGALG00000053543	240.55	0.474864	0.00500276	0.165898
ENSGALG00000042148	FKBP5	124.886	0.337386	0.00500385	0.165898
ENSGALG00000013095	DERA	881.637	-0.311263	0.00505044	0.166333
ENSGALG00000011499	SCARB2	493.687	-0.212759	0.00505816	0.166333
ENSGALG00000014811	SMCHD1	193.28	0.63123	0.00506676	0.166333
ENSGALG00000058992	ENSGALG00000058992	12.9399	0.780976	0.00510669	0.166333
ENSGALG00000008902	GIPC2	462.064	0.385602	0.00511298	0.166333
ENSGALG00000015813	USP16	351.669	0.461037	0.00511377	0.166333
ENSGALG00000009130	GPCPD1	266.352	0.300692	0.00511384	0.166333
ENSGALG00000003205	EIF4EBP1	2742.95	-0.389056	0.00512022	0.166333
ENSGALG00000006109	MAPK8	290.9	0.253429	0.00513098	0.166333
ENSGALG00000002781	BRCA1	24.6736	1.00961	0.00515208	0.166605
ENSGALG00000012589	QNG1	338.294	-0.268745	0.00519218	0.16719
ENSGALG00000006221	KIF1A	41.7608	0.618752	0.00519564	0.16719
ENSGALG00000009553	SMC4	53.1484	0.789118	0.00521494	0.167401
ENSGALG00000011405	SLC4A7	48.3345	0.615048	0.00523391	0.167449
ENSGALG00000014675	RHOBTB3	30.3847	0.510447	0.00524196	0.167449
ENSGALG00000012546	MCM5	198.233	0.428363	0.00528539	0.168046
ENSGALG00000008233	BUB1	33.4388	0.661956	0.00528711	0.168046
ENSGALG00000007700	CTTN	890.586	0.27021	0.00530335	0.168046
ENSGALG00000005088	CAMK2G	123.573	0.349003	0.00531183	0.168046
ENSGALG00000049420	LOC419171	79.0458	-0.376603	0.0053808	0.169756
ENSGALG00000037286	VIL1	67.4913	-0.853911	0.00539174	0.169756
ENSGALG00000040364	HERPUD2	1277.23	-0.195194	0.00541823	0.169847
ENSGALG00000052770	ENSGALG00000052770	22.3178	0.888924	0.0054205	0.169847
ENSGALG00000010991	ALG6	158.363	-0.229432	0.00545889	0.170642
ENSGALG00000031270	CSK	330.839	0.239079	0.00550915	0.171448
ENSGALG00000010043	RBKS	1789.74	-0.283111	0.00551078	0.171448
ENSGALG00000014801	NDC80	14.3449	1.04006	0.00556793	0.172816
ENSGALG00000040254	UQCC1	273.034	-0.231567	0.00560837	0.173661
ENSGALG00000003774	ATP13A2	274.298	0.332123	0.00564081	0.174255
ENSGALG00000026722	UNC119B	556.224	-0.219263	0.00566528	0.1746
ENSGALG00000011419	DUSP4	29.9393	0.702005	0.00568121	0.174681
ENSGALG00000010167	PNN	298.95	0.363444	0.00571456	0.174997
ENSGALG00000001283	SRRM1	754.652	0.255285	0.00571817	0.174997
ENSGALG00000035978	CDCA7L	199.308	0.441506	0.00579744	0.176284
ENSGALG00000033780	ENSGALG00000033780	814.722	-0.165401	0.0058319	0.176284
ENSGALG00000028032	MSRA	407.342	-0.240955	0.00583328	0.176284
ENSGALG00000005105	TPR	491.378	0.658713	0.00583808	0.176284
ENSGALG00000054794	ENSGALG00000054794	23.1249	0.653131	0.00584405	0.176284
ENSGALG00000003169	CBFB	340.05	0.218513	0.00585096	0.176284
ENSGALG00000007021	PCNT	142.762	0.669757	0.00585657	0.176284
ENSGALG00000056564	ENSGALG00000056564	15.2136	0.687578	0.00586762	0.176284
ENSGALG00000054326	ENSGALG00000054326	83.7123	0.438241	0.00591047	0.176931
ENSGALG00000030614	ADH1C	17440.4	-0.456727	0.00591612	0.176931
ENSGALG00000036491	DRAM2	879.08	-0.352872	0.00594312	0.177109
ENSGALG00000009026	CFAP69	37.8147	0.523645	0.00596174	0.177109
ENSGALG00000049218	DNAAF4	448.394	0.468455	0.00597883	0.177109
ENSGALG00000042471	IL2RA	54.0796	0.501115	0.00598713	0.177109
ENSGALG00000004196	UGT1A1	13684.1	-0.290743	0.00599203	0.177109
ENSGALG00000039023	LOC427025	136.51	0.642239	0.006003	0.177109
ENSGALG00000016988	RUBCNL	131.476	0.283723	0.00601787	0.177149
ENSGALG00000009222	FNDC3B	106.597	0.61096	0.00603922	0.17738
ENSGALG00000004812	FAM129A	76.6282	0.504335	0.00608334	0.177955
ENSGALG00000064434	ENSGALG00000064434	537.752	0.281195	0.00609813	0.177955
ENSGALG00000004449	CYP3A5	1124.62	-0.37569	0.00609947	0.177955
ENSGALG00000006454	SLC22A18	704.581	-0.459147	0.0061854	0.178993
ENSGALG00000017035	COG6	298.72	0.23378	0.00618581	0.178993
ENSGALG00000016318	PCYT1B	25.6821	0.86284	0.00620289	0.178993
ENSGALG00000009520	MARCHF1	28.3865	0.773688	0.00620702	0.178993
ENSGALG00000004725	LOC107057078	15850	-0.259679	0.00620857	0.178993
ENSGALG00000035599	CD24	2484.88	0.319936	0.00621683	0.178993
ENSGALG00000061784	ENSGALG00000061784	54.9013	0.636847	0.00623825	0.179217
ENSGALG00000002439	BDP1	102.256	0.586278	0.0062818	0.179425
ENSGALG00000017319	MRPL48	495.476	-0.253564	0.00628267	0.179425
ENSGALG00000004860	RASD1	1445.68	0.678874	0.00629434	0.179425
ENSGALG00000032420	DPAGT1	1345.64	-0.234463	0.0063049	0.179425
ENSGALG00000012282	L2HGDH	2319.79	-0.214544	0.00631544	0.179425
ENSGALG00000016322	LOC396380	976.806	-0.285446	0.0063275	0.179425
ENSGALG00000037778	NAB1	339.616	0.316649	0.00635994	0.179956
ENSGALG00000031112	COL5A2	173.338	0.36146	0.00641114	0.180736
ENSGALG00000029190	MBNL1	974.397	0.273983	0.00641502	0.180736
ENSGALG00000018557	SOD3	516.139	-0.414826	0.00643378	0.180876
ENSGALG00000032373	TACC2	70.805	0.309404	0.00647342	0.181601
ENSGALG00000008368	RAD18	239.47	-0.281981	0.0065308	0.182821
ENSGALG00000020322	GCNA	11.9691	0.807061	0.0065934	0.18418
ENSGALG00000031681	M6PR	2212.2	-0.150529	0.00664051	0.18448
ENSGALG00000016055	KCNJ15	919.321	-0.279801	0.00665267	0.18448
ENSGALG00000009728	SLC25A13	1584.44	-0.153343	0.00665587	0.18448
ENSGALG00000036775	SETBP1	75.829	0.548838	0.00666035	0.18448
ENSGALG00000066345	ENSGALG00000066345	177.918	0.369599	0.00673007	0.186019
ENSGALG00000037195	TALDO1	1789.12	-0.246956	0.00676402	0.186565
ENSGALG00000011036	HNRNPA2B1	3092.65	0.172007	0.00681538	0.187587
ENSGALG00000049401	ENSGALG00000049401	84.5561	0.506438	0.00683548	0.187747
ENSGALG00000025755	SPTSSA	590.933	-0.30514	0.00692576	0.189829
ENSGALG00000017239	CTSC	1634.22	0.388397	0.0069682	0.190443
ENSGALG00000067178	ENSGALG00000067178	32.7604	1.04181	0.00698513	0.190443
ENSGALG00000010156	DOCK8	110.205	0.572977	0.00700652	0.190443
ENSGALG00000006889	TMC7	60.4567	0.311535	0.00702016	0.190443
ENSGALG00000002437	FAM69B	80.4641	-0.372977	0.00702828	0.190443
ENSGALG00000003672	UBLCP1	163.517	0.254581	0.00704127	0.190443
ENSGALG00000002818	VAT1	628.022	-0.214883	0.0070497	0.190443
ENSGALG00000003143	ZC3H7A	766.988	0.381827	0.00709415	0.191034
ENSGALG00000004376	KCNJ2	52.9727	0.500631	0.00710393	0.191034
ENSGALG00000012312	GCAT	322.252	-0.507674	0.00711519	0.191034
ENSGALG00000004189	MAFK	111.083	0.264826	0.00714187	0.191358
ENSGALG00000042986	RNASEL	313.329	-0.247219	0.00717209	0.191777
ENSGALG00000006705	MYOF	63.9766	0.747327	0.00723678	0.192112
ENSGALG00000036240	AKAP12	196.935	0.464657	0.00724191	0.192112
ENSGALG00000016289	DST	158.545	0.680214	0.00726154	0.192112
ENSGALG00000010255	NASP	141.738	0.270973	0.00726653	0.192112
ENSGALG00000065810	ENSGALG00000065810	16.5917	0.67463	0.00729809	0.192112
ENSGALG00000030268	NKTR	248.138	0.607308	0.00730779	0.192112
ENSGALG00000010746	TMEM59	5774.01	-0.178909	0.00730955	0.192112
ENSGALG00000008584	NUSAP1	26.1995	0.898783	0.00731447	0.192112
ENSGALG00000019336	CEP83	22.7335	0.652038	0.00732993	0.192112
ENSGALG00000013784	CDT1	137.324	0.553919	0.00733524	0.192112
ENSGALG00000001926	HSPB1	145.576	0.749598	0.00734559	0.192112
ENSGALG00000041121	SLIT2	256.077	0.363277	0.00736627	0.19227
ENSGALG00000006056	CHCHD6	1037.02	-0.35104	0.0073908	0.192527
ENSGALG00000005030	DOCK10	108.137	0.666791	0.00743156	0.193201
ENSGALG00000008656	ICOS	37.0974	0.592741	0.00744609	0.193201
ENSGALG00000012304	NFKB1	319.059	0.385341	0.00754151	0.195291
ENSGALG00000004642	NMNAT2	137.677	-0.278325	0.00759676	0.195599
ENSGALG00000014276	CIR1	189.746	0.312187	0.00760589	0.195599
ENSGALG00000012885	BCL2	142.465	0.361788	0.00761085	0.195599
ENSGALG00000016734	SLC9A7	100.141	0.29718	0.00762737	0.195599
ENSGALG00000000357	ADAMDEC1	659.58	0.409113	0.00762789	0.195599
ENSGALG00000002080	DOCK2	104.849	0.765214	0.00764949	0.195738
ENSGALG00000004623	ENSGALG00000004623	765.126	-0.275433	0.00766313	0.195738
ENSGALG00000009890	MRPS10	163.459	-0.349841	0.00771725	0.196737
ENSGALG00000008287	PSMD10	244.901	-0.274129	0.00776179	0.196953
ENSGALG00000058806	ENSGALG00000058806	54.2649	0.398254	0.00777961	0.196953
ENSGALG00000011164	CHN2	97.3868	0.404067	0.00779397	0.196953
ENSGALG00000007132	ACOX2	2086.66	-0.293811	0.007799	0.196953
ENSGALG00000038043	HECTD2	109.652	0.37095	0.0078007	0.196953
ENSGALG00000060125	ENSGALG00000060125	205.157	-0.405358	0.00782986	0.197309
ENSGALG00000034100	UACA	221.694	0.517988	0.00787497	0.198035
ENSGALG00000015118	SMC5	68.1472	0.547032	0.00788882	0.198035
ENSGALG00000016881	GPR183	22.4688	0.567012	0.00796136	0.19938
ENSGALG00000062986	ENSGALG00000062986	37.6092	-0.47166	0.007974	0.19938
ENSGALG00000061038	ENSGALG00000061038	173.13	0.345401	0.00798797	0.19938
ENSGALG00000029017	ENSGALG00000029017	135.125	0.343903	0.00800349	0.199389
ENSGALG00000015405	PREP	1045.64	-0.218313	0.00804393	0.199883
ENSGALG00000010296	MRPS18A	555.827	-0.334943	0.00805379	0.199883
ENSGALG00000045085	IFIT5	74.2618	0.734655	0.00807854	0.200119
ENSGALG00000013372	IL7R	54.1557	0.507467	0.00812275	0.200571
ENSGALG00000012856	WRNIP1	113.994	-0.255963	0.00813534	0.200571
ENSGALG00000044449	LAG3	21.7074	1.07901	0.00814261	0.200571
ENSGALG00000003438	NUF2	20.4832	0.850311	0.0081756	0.200672
ENSGALG00000014999	MAP1B	10.768	0.790566	0.00817729	0.200672
ENSGALG00000017106	ATP8A2	320.494	-0.268636	0.00832259	0.203488
ENSGALG00000041102	ENSGALG00000041102	72.8	0.6649	0.00832301	0.203488
ENSGALG00000012947	CAPRIN2	87.5844	0.414589	0.00835794	0.203962
ENSGALG00000013365	SAFB	239.979	0.317368	0.00840727	0.204785
ENSGALG00000002113	LCP2	105.434	0.690518	0.00847763	0.205695
ENSGALG00000014413	CCDC58	204.522	-0.252623	0.00848057	0.205695
ENSGALG00000031408	SORD	10191.5	-0.341956	0.0084918	0.205695
ENSGALG00000068223	ENSGALG00000068223	34.0779	0.472937	0.00851464	0.205695
ENSGALG00000042321	LYN	168.606	0.365795	0.00852371	0.205695
ENSGALG00000013438	TEX10	192.925	0.212907	0.00854383	0.205695
ENSGALG00000004557	WIPI2	725.345	-0.243204	0.0085543	0.205695
ENSGALG00000015483	PNISR	435.497	0.423677	0.00864175	0.207418
ENSGALG00000041577	ITGA4	93.6065	0.74455	0.00867752	0.207896
ENSGALG00000015425	LPL	76.7138	0.32276	0.00870884	0.208267
ENSGALG00000014922	ROCK1	281.666	0.629952	0.00873395	0.208487
ENSGALG00000037943	PRKCB	89.8169	0.535266	0.00874993	0.20849
ENSGALG00000004288	HDAC4	91.1061	0.474188	0.00882043	0.209789
ENSGALG00000026271	TM2D3	223.439	-0.300553	0.00891558	0.211669
ENSGALG00000005809	SEPTIN2	320.635	0.39657	0.00898089	0.212542
ENSGALG00000060236	ENSGALG00000060236	24.6201	0.608939	0.00898473	0.212542
ENSGALG00000001668	UBE2R2	265.375	0.203384	0.00901856	0.212547
ENSGALG00000036680	MYZAP	89.493	0.425098	0.00904058	0.212547
ENSGALG00000014746	TRPV6	342.284	0.811175	0.00904059	0.212547
ENSGALG00000008369	ABCC5	553.91	0.435689	0.00904973	0.212547
ENSGALG00000039982	IRF5	14.6748	0.730726	0.00909467	0.212894
ENSGALG00000007731	DPCD	183.715	-0.361584	0.00909692	0.212894
ENSGALG00000004897	GTSE1	12.2502	0.762888	0.00912269	0.212912
ENSGALG00000049973	TMEM252	132.614	-1.58822	0.00913022	0.212912
ENSGALG00000007843	ATRX	163.237	0.697063	0.00915052	0.212912
ENSGALG00000064470	ENSGALG00000064470	174.457	0.293086	0.00916258	0.212912
ENSGALG00000011206	KITLG	38.7584	0.56692	0.00921999	0.213219
ENSGALG00000030781	CA2	6387.53	0.383761	0.0092341	0.213219
ENSGALG00000008537	EPHB3	461.74	-0.430272	0.00924553	0.213219
ENSGALG00000065918	ENSGALG00000065918	1001.76	-0.236481	0.00925548	0.213219
ENSGALG00000001334	GNB1	2425.86	0.187762	0.00926009	0.213219
ENSGALG00000003681	TOP1	534.898	0.373595	0.00928302	0.213219
ENSGALG00000016936	TDRD3	238.995	0.300874	0.00931504	0.213219
ENSGALG00000007945	CRYAB	249.526	-0.415688	0.00934381	0.213219
ENSGALG00000003003	CCL20	10.3953	0.865903	0.00935001	0.213219
ENSGALG00000006356	MKLN1	628.514	-0.208092	0.00935648	0.213219
ENSGALG00000002558	ASL1	739.525	-0.404061	0.00935984	0.213219
ENSGALG00000032930	NCL	1763.82	0.206042	0.00937891	0.213219
ENSGALG00000012702	JARID2	95.5493	0.415787	0.0093869	0.213219
ENSGALG00000028940	NUDT14	620.657	-0.207741	0.0094334	0.213783
ENSGALG00000007476	VAMP7	1264.03	-0.145777	0.00944428	0.213783
ENSGALG00000062887	ENSGALG00000062887	25.8555	1.96997	0.00946697	0.213927
ENSGALG00000006252	LMO4	497.245	0.246826	0.00950808	0.214487
ENSGALG00000010325	PPP1R12A	304.151	0.484493	0.00954778	0.215013
ENSGALG00000051957	PTPN12	146.837	0.305791	0.0095839	0.215457
ENSGALG00000004946	COL4A4	224.163	0.306442	0.00962248	0.215955
ENSGALG00000039595	BTBD11	33.1183	0.478851	0.00963918	0.21596
ENSGALG00000016691	SLC25A6	21507	-0.24598	0.00966999	0.216282
ENSGALG00000011041	DNAJC6	110.563	0.433666	0.00969847	0.21655
ENSGALG00000032428	LOC100858381	35.4619	0.618834	0.0097756	0.217732
ENSGALG00000049193	IQGAP3	18.9769	0.631458	0.00978461	0.217732
ENSGALG00000016529	CDKL5	15.0316	0.801821	0.00989275	0.219766
ENSGALG00000010136	HGSNAT	481.284	-0.167458	0.0099788	0.221028
ENSGALG00000032830	SEPTIN7	931.824	0.304392	0.00998899	0.221028
ENSGALG00000007615	RAB11A	2873.82	-0.131192	0.0100095	0.221028
ENSGALG00000007832	PEX13	484.269	-0.146777	0.0100169	0.221028
ENSGALG00000001563	WDR45B	492.455	-0.139596	0.0100503	0.221351
ENSGALG00000014910	COLEC12	109.15	0.458255	0.0100759	0.221351
ENSGALG00000015404	KIF20AL	12.6354	0.872135	0.0100821	0.221351
ENSGALG00000013814	IMPA2	114.304	0.345462	0.0101014	0.221405
ENSGALG00000010629	ZCCHC11	236.8	0.512213	0.0101431	0.221948
ENSGALG00000017341	ENSGALG00000017341	151.109	-0.411632	0.0102042	0.222545
ENSGALG00000029819	SCG2	48.2905	0.823345	0.0102043	0.222545
ENSGALG00000002802	PACSIN1	59.1834	-0.520509	0.0102443	0.223047
ENSGALG00000010854	HDAC9	174.744	0.412916	0.0102634	0.223093
ENSGALG00000064928	ENSGALG00000064928	143.75	0.440955	0.0102838	0.223147
ENSGALG00000004236	TRAF3IP1	95.6745	0.385792	0.0103028	0.223147
ENSGALG00000016687	P2RY8	56.2176	0.709983	0.0103418	0.223147
ENSGALG00000004613	P2RX5	23.9007	0.638743	0.0103576	0.223147
ENSGALG00000036214	PARK7	1057.8	-0.225675	0.0103638	0.223147
ENSGALG00000062211	ENSGALG00000062211	23.5714	0.480958	0.0103679	0.223147
ENSGALG00000011812	SULT1E1	1807.69	-0.352519	0.0104093	0.223673
ENSGALG00000009177	FMR1	410.871	0.419405	0.0104297	0.223703
ENSGALG00000053742	LOC101748203	55.3239	-0.469386	0.0104448	0.223703
ENSGALG00000041299	E2F8	25.2211	0.824238	0.0104747	0.223921
ENSGALG00000053854	AKR1E2	1025.63	-0.2101	0.0104917	0.223921
ENSGALG00000008845	HAO1	2386.07	-0.198754	0.0105199	0.223921
ENSGALG00000058113	ENSGALG00000058113	9.30143	0.794373	0.0105304	0.223921
ENSGALG00000010211	ALDH6A1	2786.48	-0.394822	0.0105547	0.223921
ENSGALG00000015844	SOD1	5286.18	-0.310806	0.0105573	0.223921
ENSGALG00000047952	ENSGALG00000047952	218.031	-0.316757	0.0105778	0.223993
ENSGALG00000014573	NAT10	196.127	0.223012	0.0106375	0.224896
ENSGALG00000005309	TKT	1494.72	-0.305431	0.0106753	0.22516
ENSGALG00000001504	DDX20	172.545	-0.238951	0.0107169	0.22516
ENSGALG00000017145	MPHOSPH8	141.054	0.302376	0.0107172	0.22516
ENSGALG00000029011	SLC35F1	81.0004	0.546447	0.0107254	0.22516
ENSGALG00000000625	MAPT	60.6293	0.336985	0.0107445	0.22516
ENSGALG00000026687	PLCD4	577.147	0.265569	0.0107861	0.22516
ENSGALG00000029095	PDZD8	336.297	0.287855	0.010787	0.22516
ENSGALG00000047203	ENSGALG00000047203	264.41	0.583901	0.0107872	0.22516
ENSGALG00000000669	ETV3	135.029	0.312098	0.0108619	0.226359
ENSGALG00000029624	DHRS4	2723.01	-0.351144	0.0109318	0.227433
ENSGALG00000017320	RAB6A	286.811	0.234272	0.0109815	0.227433
ENSGALG00000038884	SRL	32.7014	-0.563234	0.0109855	0.227433
ENSGALG00000029118	TRMT10B	206.58	-0.261142	0.0110106	0.227433
ENSGALG00000052629	TWSG1	130.757	0.367617	0.0110142	0.227433
ENSGALG00000008058	PAK3	84.0078	0.401215	0.0110498	0.227433
ENSGALG00000012165	DLGAP5	51.1042	0.512616	0.0110579	0.227433
ENSGALG00000005298	ST6GALNAC6	104.273	0.523284	0.0110618	0.227433
ENSGALG00000065665	ENSGALG00000065665	59.407	0.494632	0.0110694	0.227433
ENSGALG00000054223	ENSGALG00000054223	29.1896	0.598317	0.0111177	0.228023
ENSGALG00000028354	METRNL	529.36	-0.266532	0.0111328	0.228023
ENSGALG00000030038	C3	71.679	0.62749	0.0111567	0.228155
ENSGALG00000008585	SMC3	317.823	0.473685	0.0112091	0.228851
ENSGALG00000031631	SDHAF4	346.538	-0.332134	0.0112256	0.228851
ENSGALG00000031796	SP3	349.399	0.34352	0.011257	0.229136
ENSGALG00000010560	EIF2AK2	161.415	0.269009	0.011301	0.229191
ENSGALG00000005522	DYNLL2	3627.87	-0.249298	0.0113079	0.229191
ENSGALG00000016918	GATD3AL1	817.121	-0.31654	0.011312	0.229191
ENSGALG00000008811	SLC1A4	2043.93	-0.642943	0.0113432	0.229251
ENSGALG00000040325	EMC2	357.124	0.295492	0.0113499	0.229251
ENSGALG00000045246	GOLIM4	465.479	0.33429	0.0114364	0.230643
ENSGALG00000067063	ENSGALG00000067063	85.3499	0.507071	0.0117152	0.23566
ENSGALG00000023580	CLDN19	126.864	-0.373082	0.0117211	0.23566
ENSGALG00000035669	ADNP2	221.687	0.229427	0.0118473	0.237758
ENSGALG00000016304	LRRC1	214.265	0.33486	0.0118736	0.237758
ENSGALG00000004559	DPY19L3	65.6685	0.437564	0.0119044	0.237758
ENSGALG00000011005	KCNK7	309.637	0.305339	0.0119118	0.237758
ENSGALG00000041923	ESPL1	38.2306	0.529325	0.011916	0.237758
ENSGALG00000007658	ARMH3	934.054	-0.216162	0.0119442	0.23796
ENSGALG00000032570	LANCL2	240.377	-0.220761	0.0119701	0.238114
ENSGALG00000040182	GAMT	4439.11	-0.471667	0.0120194	0.238371
ENSGALG00000015052	UHRF2	162.719	0.340534	0.0120318	0.238371
ENSGALG00000045168	RESF1	347.443	0.5894	0.0120453	0.238371
ENSGALG00000040156	CCDC88B	504.346	0.436599	0.0120556	0.238371
ENSGALG00000015802	N6AMT1	158.192	-0.279663	0.0120923	0.23841
ENSGALG00000049978	ENSGALG00000049978	23.7016	0.684343	0.0121169	0.23841
ENSGALG00000006563	SEMA3D	219.356	-0.615204	0.0121435	0.23841
ENSGALG00000012075	DTX3L	268.677	0.382914	0.0121487	0.23841
ENSGALG00000012827	RIPK1	172.67	0.279314	0.0121567	0.23841
ENSGALG00000008939	FUBP1	919.4	0.336115	0.0121668	0.23841
ENSGALG00000005752	ABCA4	9.77325	0.755948	0.0121878	0.23841
ENSGALG00000054430	GLYCTK	721.619	-0.377615	0.0122029	0.23841
ENSGALG00000045842	CDCA2	13.6369	0.837079	0.012249	0.238956
ENSGALG00000068418	ENSGALG00000068418	35.1402	0.506985	0.0123101	0.239554
ENSGALG00000017291	FAR2	46.3652	0.388288	0.0123162	0.239554
ENSGALG00000040993	BAMBI	1048.07	-0.270087	0.0123625	0.23958
ENSGALG00000035733	CCR7	47.9804	0.575727	0.0123785	0.23958
ENSGALG00000050866	HSD3B1	48.7807	-0.388982	0.0124315	0.23958
ENSGALG00000068327	ENSGALG00000068327	1434.67	-0.36252	0.0124336	0.23958
ENSGALG00000002990	PRELID1	5107.83	-0.374894	0.012443	0.23958
ENSGALG00000009017	STEAP2	77.8157	0.508602	0.0124541	0.23958
ENSGALG00000009677	SSB	232.275	0.375671	0.0125007	0.23958
ENSGALG00000037353	TMEM131	368.125	0.406974	0.0125058	0.23958
ENSGALG00000064666	ENSGALG00000064666	48.0054	0.611671	0.0125115	0.23958
ENSGALG00000013795	HIVEP2	135.82	0.511646	0.0125243	0.23958
ENSGALG00000044763	GPR82	16.7097	0.799377	0.0125796	0.23958
ENSGALG00000010035	NR3C2	300.625	0.282094	0.0125827	0.23958
ENSGALG00000002162	ACO1	4259.51	-0.180444	0.0125995	0.23958
ENSGALG00000009254	ENO4	16.9575	0.570713	0.0126215	0.23958
ENSGALG00000006520	MYH11	166.619	0.468164	0.0126472	0.23958
ENSGALG00000035369	DUSP3	217.736	-0.293365	0.0126544	0.23958
ENSGALG00000009689	PON1	1431.01	-0.313397	0.0126722	0.23958
ENSGALG00000038635	MYL12B	1551.24	-0.327052	0.0126728	0.23958
ENSGALG00000011118	MIER1	208.572	0.236699	0.0126798	0.23958
ENSGALG00000036742	GATSL2	663.185	-0.197947	0.0126825	0.23958
ENSGALG00000005595	HPS4	82.8531	-0.287662	0.0127557	0.240617
ENSGALG00000012080	ENSGALG00000012080	10.5503	0.809473	0.0127867	0.240856
ENSGALG00000000920	CGN	372.213	0.202885	0.0128857	0.242373
ENSGALG00000028691	MPG	168.379	-0.350775	0.0129318	0.242893
ENSGALG00000007537	INCENP	55.9296	0.480226	0.0129704	0.243269
ENSGALG00000017219	C11orf54	2515.93	-0.255256	0.0130395	0.244216
ENSGALG00000005409	LHX1	156.743	0.291471	0.0131115	0.245215
ENSGALG00000011875	TRPC3	26.402	0.622329	0.0131314	0.245237
ENSGALG00000039942	CTBP1	1384.24	0.207826	0.0132101	0.246357
ENSGALG00000037426	DYM	572.895	-0.189322	0.0132783	0.247279
ENSGALG00000011145	TRIL	41.7567	0.488568	0.0133412	0.247949
ENSGALG00000001491	NCAPD3	47.4306	0.460664	0.013361	0.247949
ENSGALG00000040291	LOC107056274	85.4912	-0.414077	0.0133811	0.247949
ENSGALG00000039124	KLHL3	1082.97	-0.160039	0.0133899	0.247949
ENSGALG00000008229	ALDH7A1	2946.25	-0.157613	0.0134182	0.248123
ENSGALG00000021686	ENSGALG00000021686	52.5815	-0.568005	0.0134656	0.248649
ENSGALG00000007596	LOC416086	1925.01	0.434653	0.0135648	0.249748
ENSGALG00000043535	RIPK2	71.0531	0.344897	0.0135684	0.249748
ENSGALG00000014425	NCAPG	43.0426	0.600937	0.0135822	0.249748
ENSGALG00000028673	MARCHF3	182.554	-0.432009	0.0136301	0.249932
ENSGALG00000067782	ENSGALG00000067782	17.9158	0.678209	0.0136303	0.249932
ENSGALG00000004714	CPSF4	346.956	-0.24396	0.0136802	0.249961
ENSGALG00000010068	KCNK17	16.1886	0.717458	0.0136813	0.249961
ENSGALG00000015808	SLC35A1	203.058	-0.182511	0.0136944	0.249961
ENSGALG00000005953	RPAP2	98.6101	0.33046	0.013708	0.249961
ENSGALG00000027961	PCASP2	145.245	0.311913	0.0137659	0.25067
ENSGALG00000041044	ENSGALG00000041044	55.0953	0.48965	0.0138272	0.251436
ENSGALG00000009070	HSPE1	5709.06	-0.265521	0.0138652	0.251779
ENSGALG00000033760	PTGES2	1115.19	-0.23736	0.0139378	0.252748
ENSGALG00000062623	ENSGALG00000062623	2338.35	-0.285522	0.014015	0.253726
ENSGALG00000026470	BOD1L1	193.084	0.54361	0.0140583	0.253726
ENSGALG00000001506	PTTG2	33.349	0.489072	0.0140635	0.253726
ENSGALG00000040465	ZEB2	429.569	0.396078	0.0140691	0.253726
ENSGALG00000055314	ENSGALG00000055314	12.8272	0.823988	0.0141105	0.253938
ENSGALG00000040957	AGO2	23.9462	0.719441	0.0141195	0.253938
ENSGALG00000063042	ENSGALG00000063042	15.4746	0.573601	0.0142198	0.255313
ENSGALG00000034213	TNFRSF1B	48.3762	0.411657	0.0142348	0.255313
ENSGALG00000045898	SGO2	79.9312	0.469428	0.0142695	0.255585
ENSGALG00000014152	KMT5B	163.21	0.444448	0.0142959	0.255709
ENSGALG00000013672	TSHZ1	21.526	0.565363	0.0143306	0.255732
ENSGALG00000031410	ENPEP	927.257	-0.31539	0.014356	0.255732
ENSGALG00000016927	KLF5	47.1287	0.432953	0.0143676	0.255732
ENSGALG00000007669	EGR1	878.11	0.532508	0.0143758	0.255732
ENSGALG00000015810	CFAP206	52.7794	0.474737	0.0144268	0.255732
ENSGALG00000015234	LOC421108	168.945	-0.265752	0.0144574	0.255732
ENSGALG00000052026	SPINK2	595.387	-0.545044	0.0144593	0.255732
ENSGALG00000001894	ENSGALG00000001894	33.3844	0.633702	0.0144714	0.255732
ENSGALG00000013057	USP41	123.28	0.243018	0.0144734	0.255732
ENSGALG00000015154	ENSGALG00000015154	137.484	0.567878	0.0145127	0.255732
ENSGALG00000023443	SMIM15	498.409	-0.18006	0.0145281	0.255732
ENSGALG00000023451	TRPM7	295.15	0.462961	0.0145309	0.255732
ENSGALG00000006794	RAD50	159.349	0.475015	0.0145771	0.256202
ENSGALG00000033205	PHF20L1	191.849	0.399235	0.0146321	0.256824
ENSGALG00000011681	DEPDC7	307.135	-0.202292	0.0147141	0.257918
ENSGALG00000011007	OSBPL3	33.2809	0.533286	0.0147539	0.258272
ENSGALG00000012295	CDKL1	190.197	-0.259568	0.0148151	0.258688
ENSGALG00000005135	SERPINE2	304.466	0.387067	0.0148171	0.258688
ENSGALG00000025915	ARRDC3	752.094	0.273332	0.0148865	0.259555
ENSGALG00000004037	DNA2	12.2521	0.91349	0.0149201	0.259666
ENSGALG00000035554	ENSGALG00000035554	79.097	-0.333132	0.014941	0.259666
ENSGALG00000006511	BCL2A1	31.8042	0.513802	0.0149599	0.259666
ENSGALG00000046572	SLC2A11L4	779.048	-0.319777	0.014972	0.259666
ENSGALG00000007833	TTC12	618.929	-0.224601	0.0150225	0.259768
ENSGALG00000030776	METTL7A	222.063	-0.548832	0.01503	0.259768
ENSGALG00000007177	PTPRG	251.805	0.256532	0.0150372	0.259768
ENSGALG00000038585	NOA1	536.958	-0.195839	0.01508	0.260131
ENSGALG00000003744	ADAM19	32.666	0.466212	0.0150978	0.260131
ENSGALG00000009169	TRMT6	79.8876	0.43929	0.0151308	0.2602
ENSGALG00000006631	TICRR	97.75	0.287984	0.0151415	0.2602
ENSGALG00000004956	GPI	4725.32	-0.211759	0.0152184	0.261179
ENSGALG00000013617	PDGFRL	14.9769	0.693002	0.0152767	0.261235
ENSGALG00000009422	RGS10	47.8689	0.573557	0.0152789	0.261235
ENSGALG00000007543	APCDD1L	307.259	0.387169	0.0152813	0.261235
ENSGALG00000002013	MEAF6	592.402	-0.192453	0.0153299	0.261725
ENSGALG00000014069	TP53I11	518.365	0.460582	0.0153807	0.262238
ENSGALG00000007260	ZEB1	64.1155	0.459138	0.0154244	0.262238
ENSGALG00000013505	SYNE1	62.3808	0.690707	0.015457	0.262238
ENSGALG00000045511	PARP9	129.409	0.462281	0.0154612	0.262238
ENSGALG00000014687	EPHA1	61.5819	0.349216	0.0154728	0.262238
ENSGALG00000033956	SFXN1	1552.23	-0.292823	0.0154798	0.262238
ENSGALG00000027152	HELZ	225.055	0.497607	0.0155022	0.262279
ENSGALG00000043400	BCDIN3D	55.1654	-0.393885	0.015662	0.264525
ENSGALG00000048775	TXLNA	515.196	-0.251869	0.0156753	0.264525
ENSGALG00000037739	STK25	2296.39	-0.199396	0.0157615	0.265463
ENSGALG00000050875	LOC107049666	24.4453	0.609895	0.0157873	0.265463
ENSGALG00000035282	IGF2	283.206	0.267535	0.0157947	0.265463
ENSGALG00000032618	DUSP5	63.22	0.518868	0.0158117	0.265463
ENSGALG00000015128	AQP4	97.5938	0.572833	0.0159096	0.266352
ENSGALG00000016164	ABCG1	22.8876	0.546989	0.0159163	0.266352
ENSGALG00000039208	PHF2	96.6181	0.318686	0.0159255	0.266352
ENSGALG00000051887	ENSGALG00000051887	39.931	0.444111	0.0159907	0.267102
ENSGALG00000012579	BAZ2B	198.983	0.589641	0.0160744	0.267608
ENSGALG00000012452	MIS18BP1	62.7611	0.44671	0.0160776	0.267608
ENSGALG00000009493	TMEM229B	208.085	0.235584	0.0160822	0.267608
ENSGALG00000005483	CDH13	52.8704	0.43164	0.0162061	0.269099
ENSGALG00000008306	FGL2	114.816	0.596658	0.0162294	0.269099
ENSGALG00000060119	ENSGALG00000060119	19.7665	0.547068	0.0162518	0.269099
ENSGALG00000043826	ANXA11	1439.1	0.201174	0.0162802	0.269099
ENSGALG00000012177	NCKAP5	85.134	0.505168	0.0162844	0.269099
ENSGALG00000002856	RUNDC1	613.056	-0.204492	0.0162988	0.269099
ENSGALG00000051398	LOC420860	1211.59	-0.223582	0.0163152	0.269099
ENSGALG00000014642	CHD1	137.728	0.505098	0.0164443	0.270548
ENSGALG00000004108	ENSGALG00000004108	533.812	0.371709	0.0164623	0.270548
ENSGALG00000013747	TAGAP	110.927	0.38486	0.0165383	0.270548
ENSGALG00000020895	LOC419333	22.2391	0.577616	0.0165515	0.270548
ENSGALG00000055497	ENSGALG00000055497	1405.71	-0.160125	0.0165534	0.270548
ENSGALG00000004394	PCBP3	31.152	0.665112	0.0165648	0.270548
ENSGALG00000009634	GFM1	993.933	-0.136912	0.0165701	0.270548
ENSGALG00000024034	PI4KB	761.061	-0.316339	0.0165728	0.270548
ENSGALG00000041988	SIK1	1040.56	0.282757	0.0166112	0.270548
ENSGALG00000058030	ENSGALG00000058030	10505	0.573881	0.0166178	0.270548
ENSGALG00000020557	KDM4C	114.577	0.456838	0.0166364	0.270548
ENSGALG00000061385	ENSGALG00000061385	369.476	-0.230466	0.0166504	0.270548
ENSGALG00000030209	CPZ	89.7576	-0.293817	0.0166714	0.270554
ENSGALG00000006786	SYTL4	109.575	-0.352674	0.0167039	0.270621
ENSGALG00000012888	PHLPP1	454.109	0.218528	0.0167167	0.270621
ENSGALG00000032808	NAA16	248.907	0.295569	0.0168185	0.271719
ENSGALG00000007996	ANKRD44	219.085	0.456209	0.0168331	0.271719
ENSGALG00000011288	DACT2	728.773	-0.260987	0.01685	0.271719
ENSGALG00000026507	FDX1	662.802	-0.179978	0.0168738	0.271719
ENSGALG00000026736	OGN	277.95	0.36347	0.016888	0.271719
ENSGALG00000008901	PTGFR	88.3565	0.339245	0.0169193	0.27189
ENSGALG00000003319	ADAP2	99.0358	-0.359668	0.0169627	0.272253
ENSGALG00000051202	LOC107052453	14.6428	-0.739363	0.0170099	0.272677
ENSGALG00000033529	CPNE9; BRPF1	174.278	-0.248578	0.0170887	0.273509
ENSGALG00000032287	ATP2A2	1651.28	0.294555	0.0171034	0.273509
ENSGALG00000067145	ENSGALG00000067145	64.2193	0.511304	0.0171575	0.27404
ENSGALG00000002820	DFFA	166.94	-0.245626	0.0172505	0.275191
ENSGALG00000032506	GEM	113.101	0.410519	0.0173216	0.275535
ENSGALG00000015190	GTPBP8	224.654	-0.291739	0.0173303	0.275535
ENSGALG00000058912	ENSGALG00000058912	171.025	0.389315	0.0173364	0.275535
ENSGALG00000063986	ENSGALG00000063986	34.5162	0.366559	0.017356	0.275535
ENSGALG00000011403	SRP72	684.896	-0.164519	0.0174471	0.276647
ENSGALG00000006812	TTC36	1075.39	-0.549286	0.017522	0.277444
ENSGALG00000016351	ACOT9	197.034	0.335464	0.01756	0.277444
ENSGALG00000008752	ACOT1L	339.859	-0.331606	0.0175608	0.277444
ENSGALG00000033834	TRIP13	12.4264	0.599331	0.01765	0.278416
ENSGALG00000043758	ATP5F1AW	5003.82	-0.210085	0.0176648	0.278416
ENSGALG00000001157	DENND1A	188.26	0.248215	0.017722	0.278984
ENSGALG00000041275	SLC25A38	263.473	-0.172175	0.0177573	0.279155
ENSGALG00000012577	FRMD3	10.9113	0.872148	0.0177835	0.279155
ENSGALG00000036683	PNPO	843.242	-0.416827	0.0177967	0.279155
ENSGALG00000001126	CHAF1A	88.8845	0.40613	0.0178217	0.279214
ENSGALG00000031826	MYOT	39.3671	-0.749363	0.0178594	0.27947
ENSGALG00000009266	FGA	215.759	0.330927	0.0178916	0.279641
ENSGALG00000039118	MEIS2	125.934	0.282791	0.0179172	0.279709
ENSGALG00000001692	CAMSAP1	99.0861	0.379973	0.0179582	0.27998
ENSGALG00000042875	HMGB1	1150.88	0.198487	0.0180234	0.27998
ENSGALG00000066765	ENSGALG00000066765	41.169	-0.517377	0.0180763	0.27998
ENSGALG00000050124	ENSGALG00000050124	89.4014	-0.388168	0.0180804	0.27998
ENSGALG00000042963	ENSGALG00000042963	18.8238	1.06594	0.0180818	0.27998
ENSGALG00000042418	CHEK1	23.9013	0.628268	0.0180962	0.27998
ENSGALG00000006783	PLOD2	304.392	0.27218	0.0181005	0.27998
ENSGALG00000030363	IFNAR1	105.766	0.385039	0.0181052	0.27998
ENSGALG00000040771	FCN2	36.9464	0.44947	0.0181291	0.28002
ENSGALG00000030571	ENSGALG00000030571	27.0758	0.75033	0.0181582	0.280139
ENSGALG00000038919	SLC32A1	9.43415	-0.681657	0.0183411	0.282578
ENSGALG00000060769	ENSGALG00000060769	13.3018	0.59166	0.0183668	0.282578
ENSGALG00000067391	ENSGALG00000067391	16.9826	0.552716	0.0183964	0.282578
ENSGALG00000016267	PHF3	393.171	0.472793	0.0184077	0.282578
ENSGALG00000011548	PPP1R13B	326.886	0.297945	0.0184607	0.282578
ENSGALG00000015939	THNSL2	2752.62	-0.336898	0.018467	0.282578
ENSGALG00000033772	UPF2	382.884	0.42934	0.0184824	0.282578
ENSGALG00000046000	ICE2	74.3865	0.387067	0.0185179	0.282578
ENSGALG00000062389	ENSGALG00000062389	20.0129	0.902337	0.0185293	0.282578
ENSGALG00000011309	PLXNC1	112.67	0.391327	0.0185315	0.282578
ENSGALG00000037136	RPS6KA1	2307.19	-0.257701	0.0186332	0.283556
ENSGALG00000063786	ENSGALG00000063786	97.9274	0.28414	0.0186388	0.283556
ENSGALG00000006237	PKN2	411.405	0.336173	0.0187125	0.284348
ENSGALG00000016556	GVINP1	100.113	1.1097	0.0188177	0.285615
ENSGALG00000042009	HMMR	12.101	0.870513	0.0188789	0.286138
ENSGALG00000034115	DUS1L	300.41	-0.237118	0.0188957	0.286138
ENSGALG00000028942	ZBTB25	126.678	-0.32147	0.0189656	0.286865
ENSGALG00000043593	PRPF18	437.58	-0.185636	0.0190325	0.287546
ENSGALG00000038416	ENSGALG00000038416	26.4917	0.66262	0.0190768	0.287873
ENSGALG00000036189	ANGPT2	119.064	0.415905	0.0191	0.287873
ENSGALG00000033338	GPT2	2598.8	-0.483613	0.0191286	0.287873
ENSGALG00000028451	MT4	1228.33	-0.603761	0.0191611	0.287873
ENSGALG00000007353	MTFMT	147.804	-0.225559	0.0191637	0.287873
ENSGALG00000014603	C1S	297.019	0.519508	0.0191891	0.287924
ENSGALG00000048488	ENSGALG00000048488	167.638	-0.461608	0.0192625	0.288304
ENSGALG00000008247	ARFGAP2	667.395	-0.249707	0.0192722	0.288304
ENSGALG00000035841	PRRC2C	1037.33	0.404091	0.0192917	0.288304
ENSGALG00000063684	ENSGALG00000063684	94.2169	-0.251403	0.0193023	0.288304
ENSGALG00000052648	PRR14L	168.111	0.495778	0.0193247	0.288311
ENSGALG00000010151	CCDC167	208.095	-0.322279	0.0193968	0.289059
ENSGALG00000004545	WDR72	182.749	0.412626	0.019444	0.289283
ENSGALG00000011881	CCNA2	46.9847	0.452206	0.01948	0.289283
ENSGALG00000033091	RUNX1T1	23.5231	0.494904	0.0194876	0.289283
ENSGALG00000012544	ENSGALG00000012544	30.753	-0.677053	0.0195263	0.289283
ENSGALG00000057551	ENSGALG00000057551	56.2726	0.448949	0.0195549	0.289283
ENSGALG00000015682	UGCG	54.0773	0.375797	0.019562	0.289283
ENSGALG00000007481	HACD3	2076.51	-0.114269	0.01958	0.289283
ENSGALG00000008532	NELFB	511.557	-0.202429	0.0195881	0.289283
ENSGALG00000007456	NPRL3	315.571	-0.274985	0.019619	0.289414
ENSGALG00000049525	ENSGALG00000049525	11.6566	0.763522	0.0196584	0.289428
ENSGALG00000036543	ZBTB38	186.53	0.47614	0.0196958	0.289428
ENSGALG00000003498	TAF8	179.098	-0.230915	0.0197045	0.289428
ENSGALG00000020534	AK6	177.403	-0.218654	0.0197082	0.289428
ENSGALG00000010930	STK39	35.5961	0.434483	0.0197466	0.289668
ENSGALG00000011426	RNASET2	758.094	0.232606	0.0197739	0.289745
ENSGALG00000065078	ENSGALG00000065078	30.7581	0.443892	0.0198514	0.290037
ENSGALG00000009293	CHN1	109.256	0.249554	0.0198603	0.290037
ENSGALG00000034076	PBX4	42.7493	-0.404111	0.0198844	0.290037
ENSGALG00000004837	CCNDBP1	563.678	-0.270836	0.0198844	0.290037
ENSGALG00000043208	TRAFD1	240.333	0.229193	0.0199042	0.290037
ENSGALG00000067299	ENSGALG00000067299	838.962	-0.407559	0.0199567	0.290478
ENSGALG00000017171	CWF19L2	68.8638	0.382801	0.0200384	0.290719
ENSGALG00000061941	ENSGALG00000061941	114.731	0.308136	0.0200462	0.290719
ENSGALG00000031293	SLCO1A2	262.898	-0.595866	0.0200508	0.290719
ENSGALG00000014934	HS3ST1	57.2983	0.440865	0.0200838	0.290719
ENSGALG00000001231	SAMHD1	115.106	0.29391	0.02011	0.290719
ENSGALG00000001000	HSPA5	2682.63	0.391555	0.0201423	0.290719
ENSGALG00000016984	ZC3H13	463.151	0.440252	0.0201556	0.290719
ENSGALG00000053388	ENSGALG00000053388	22.5246	0.439869	0.0201824	0.290719
ENSGALG00000008803	ENSGALG00000008803	17.579	0.560287	0.0201877	0.290719
ENSGALG00000014997	PLA1A	789.191	-0.315727	0.0201946	0.290719
ENSGALG00000014616	MT3	141.82	-0.525506	0.0202602	0.291342
ENSGALG00000058577	ENSGALG00000058577	67.4517	0.47815	0.0203162	0.291537
ENSGALG00000016654	ARSE	1901.54	-0.215865	0.0203181	0.291537
ENSGALG00000014877	EMB	482.835	0.394008	0.0203964	0.291994
ENSGALG00000006430	MED15	207.513	0.239229	0.0204127	0.291994
ENSGALG00000036932	SPEN	383.115	0.411559	0.0204374	0.291994
ENSGALG00000013931	CHIC2	64.0705	0.297145	0.020472	0.291994
ENSGALG00000007000	NR2F2	932.955	0.225656	0.0204769	0.291994
ENSGALG00000030879	AR	347.13	-0.449734	0.0205728	0.291994
ENSGALG00000026001	C9orf85	56.1437	0.398394	0.0205836	0.291994
ENSGALG00000004150	MYO1E	288.752	0.362692	0.0205883	0.291994
ENSGALG00000050441	CRCBL	34.5791	0.519489	0.0206141	0.291994
ENSGALG00000008862	DNAJC10	354.708	0.252882	0.020622	0.291994
ENSGALG00000043085	RNF14	418.939	-0.221504	0.0206427	0.291994
ENSGALG00000004899	PEPD	9776.7	-0.257139	0.0206495	0.291994
ENSGALG00000011138	CCNK	196.391	0.195392	0.0206566	0.291994
ENSGALG00000041635	CAMK2D	155.849	0.310641	0.0206613	0.291994
ENSGALG00000061658	ENSGALG00000061658	40.2027	0.48645	0.0207458	0.29263
ENSGALG00000016817	RASA3	80.0858	0.349704	0.0207629	0.29263
ENSGALG00000020419	LIN52	527.261	-0.28266	0.0207732	0.29263
ENSGALG00000046708	PTGES	302.948	-0.405972	0.0208208	0.292986
ENSGALG00000057835	ENSGALG00000057835	829.939	-0.238897	0.0208683	0.293057
ENSGALG00000013941	PDE7B	81.0503	0.388951	0.0208832	0.293057
ENSGALG00000010432	GSTZ1	513.745	-0.308932	0.0209088	0.293057
ENSGALG00000060860	ENSGALG00000060860	16.324	0.570199	0.0209201	0.293057
ENSGALG00000015649	NOP14	112.658	0.425613	0.0209418	0.293057
ENSGALG00000005316	SRFBP1	48.9132	0.439463	0.020975	0.293057
ENSGALG00000041432	STUB1	978.008	-0.286517	0.0210617	0.293057
ENSGALG00000000396	METTL2B	407.999	-0.377744	0.0210668	0.293057
ENSGALG00000003155	SRR	89.7555	-0.355178	0.0210799	0.293057
ENSGALG00000045218	MYO18B	272.032	0.276737	0.0210831	0.293057
ENSGALG00000031461	CTDP1	155.458	0.324821	0.021089	0.293057
ENSGALG00000031862	BCL11B	17.5413	0.677004	0.0211038	0.293057
ENSGALG00000009843	INTS7	199.194	-0.189247	0.021116	0.293057
ENSGALG00000002549	RGS1	34.6787	0.767407	0.0211591	0.293305
ENSGALG00000015226	LOC421106	61.5198	-0.345586	0.0211953	0.293305
ENSGALG00000005674	USP10	694.587	0.232533	0.0212204	0.293305
ENSGALG00000005655	ENSGALG00000005655	16.7355	-0.507721	0.0212233	0.293305
ENSGALG00000013893	MNS1	23.0667	0.517922	0.0213206	0.29407
ENSGALG00000002397	PSPH	3519.75	-0.356587	0.0213234	0.29407
ENSGALG00000007246	ELMO2	824.253	-0.193705	0.0213706	0.294126
ENSGALG00000012159	ACTR3	888.929	0.294404	0.0213722	0.294126
ENSGALG00000056731	ENSGALG00000056731	49.1828	-0.434551	0.0214349	0.294679
ENSGALG00000011555	QKI	428.591	0.298383	0.0215066	0.294828
ENSGALG00000007145	ITGB1	1374.42	0.296974	0.0215076	0.294828
ENSGALG00000002891	ACADL	5764.38	-0.200212	0.021513	0.294828
ENSGALG00000035717	HSPG2	1173.79	0.259055	0.0216024	0.29493
ENSGALG00000066151	ENSGALG00000066151	124.168	-0.258727	0.0216152	0.29493
ENSGALG00000011661	SOD2	2885.9	-0.258977	0.0216275	0.29493
ENSGALG00000012488	TST	7069.86	-0.383337	0.0216633	0.29493
ENSGALG00000065902	ENSGALG00000065902	160.558	0.354438	0.0216772	0.29493
ENSGALG00000003396	NFATC3	488.29	0.42168	0.0216862	0.29493
ENSGALG00000012505	LRFN5	54.9373	-0.386071	0.0217436	0.29493
ENSGALG00000030607	ENSGALG00000030607	1663.57	-0.281775	0.0217627	0.29493
ENSGALG00000007989	ADNP	695.962	0.366924	0.0217756	0.29493
ENSGALG00000012160	KIF18A	11.5871	0.915336	0.021812	0.29493
ENSGALG00000009170	NCEH1	87.695	0.292209	0.0218199	0.29493
ENSGALG00000025929	HOXA5	28.6367	0.447906	0.0218377	0.29493
ENSGALG00000003241	CCDC28B	76.7033	-0.474699	0.0218506	0.29493
ENSGALG00000004825	HDAC8	515.202	-0.295647	0.0218725	0.29493
ENSGALG00000056679	ENSGALG00000056679	46.7878	0.447856	0.0219201	0.29493
ENSGALG00000001434	STOM	1691.48	-0.164564	0.0219227	0.29493
ENSGALG00000009983	NUBPL	261.075	-0.210183	0.0219379	0.29493
ENSGALG00000006567	UBASH3B	72.9559	0.539979	0.0219446	0.29493
ENSGALG00000005907	RPN1	3828.36	-0.221918	0.0219668	0.29493
ENSGALG00000031786	BLVRA	473.534	-0.24777	0.0219776	0.29493
ENSGALG00000005699	NLK	354.815	0.210774	0.0220062	0.29493
ENSGALG00000009926	HAAO	236.118	-0.360766	0.022018	0.29493
ENSGALG00000007771	FAM210B	724.972	-0.219707	0.0220372	0.29493
ENSGALG00000030419	GLS2	1669.17	0.3995	0.0220622	0.294964
ENSGALG00000049798	HDGFRP3	92.1681	0.367154	0.0221473	0.295145
ENSGALG00000001144	ZNF346	322.462	-0.214574	0.0221507	0.295145
ENSGALG00000015645	GRK4	52.9453	0.430548	0.0221568	0.295145
ENSGALG00000035052	BMP3	231.527	-0.308348	0.0221782	0.295145
ENSGALG00000013824	ENSGALG00000013824	705.872	0.256534	0.0221882	0.295145
ENSGALG00000025672	LOC112532597	24.6551	0.464763	0.0222638	0.295754
ENSGALG00000041193	NFYB	248.282	0.243254	0.0223156	0.295754
ENSGALG00000005506	HESX1	15.5848	0.638758	0.0223574	0.295754
ENSGALG00000005503	WFDC1	37.9328	0.440852	0.0223599	0.295754
ENSGALG00000064348	ENSGALG00000064348	11.3748	0.627339	0.0223781	0.295754
ENSGALG00000029416	TRPC6	16.2813	0.552482	0.0223814	0.295754
ENSGALG00000012228	MDGA2	334.306	-0.529482	0.0224073	0.295754
ENSGALG00000060420	ENSGALG00000060420	54.6972	0.370809	0.0224213	0.295754
ENSGALG00000063359	ENSGALG00000063359	33.6051	-0.831372	0.0224367	0.295754
ENSGALG00000042863	SMIM4	211.234	-0.405693	0.02248	0.295962
ENSGALG00000003605	LOC427439	208.019	0.523587	0.0225171	0.295962
ENSGALG00000011241	RFTN1	79.3007	0.39767	0.02252	0.295962
ENSGALG00000002536	STX2	142.025	0.417796	0.0226223	0.297008
ENSGALG00000009492	DNAJB9	150.312	0.325879	0.0226672	0.2973
ENSGALG00000066792	ENSGALG00000066792	33.957	0.510172	0.0227305	0.297833
ENSGALG00000017217	VSTM5	359.639	-0.260708	0.0227854	0.298255
ENSGALG00000008060	PRKAR2B	32.7815	0.526709	0.0228993	0.299258
ENSGALG00000046914	ENSGALG00000046914	171.631	0.262356	0.0229131	0.299258
ENSGALG00000011155	ARV1	87.3836	0.320466	0.0229573	0.299258
ENSGALG00000012044	ANK2	42.2244	0.513757	0.0229765	0.299258
ENSGALG00000016785	IL1RL1	44.3355	0.480525	0.023009	0.299258
ENSGALG00000050829	ENSGALG00000050829	46.6388	0.399578	0.0230096	0.299258
ENSGALG00000002346	CLSPN	15.8786	0.752354	0.0230667	0.299258
ENSGALG00000014689	ENSGALG00000014689	28.6907	0.562605	0.0231226	0.299258
ENSGALG00000005121	TAF4	92.5321	0.320835	0.0231239	0.299258
ENSGALG00000040086	HNRNPKL	375.603	0.179493	0.0231497	0.299258
ENSGALG00000035580	MPP2	110.486	-0.353933	0.0231926	0.299258
ENSGALG00000023135	SRP54	471.626	0.292761	0.0232095	0.299258
ENSGALG00000010734	PPP4R3A	271.199	0.250043	0.0232166	0.299258
ENSGALG00000011571	AGPAT4	84.2449	-0.495429	0.023245	0.299258
ENSGALG00000008549	TUBGCP4	595.789	-0.119148	0.0232576	0.299258
ENSGALG00000004629	RNF216	186.716	0.214549	0.0232583	0.299258
ENSGALG00000011697	SEC22A	349.885	-0.257618	0.0232587	0.299258
ENSGALG00000002129	WDR47	155.224	0.3392	0.0232723	0.299258
ENSGALG00000025822	CYP1B1	111.285	0.452459	0.023328	0.299592
ENSGALG00000067491	ENSGALG00000067491	23.3178	0.547254	0.0233665	0.299592
ENSGALG00000035239	GLCCI1	272.331	0.305207	0.0233974	0.299592
ENSGALG00000016065	ENSGALG00000016065	234.773	0.435033	0.0234309	0.299592
ENSGALG00000012153	METTL15P1	54.4278	0.295358	0.0234526	0.299592
ENSGALG00000041454	DNMT3A	196.138	0.5143	0.0234544	0.299592
ENSGALG00000008152	SPATS2L	407.809	0.291744	0.0234682	0.299592
ENSGALG00000013408	TMF1	283.944	0.414802	0.023499	0.299592
ENSGALG00000035718	DOK1	160.926	-0.333768	0.0235362	0.299592
ENSGALG00000009839	PPIG	208.69	0.435699	0.0235549	0.299592
ENSGALG00000005460	SLCO4A1	294.807	0.416009	0.0235799	0.299592
ENSGALG00000040768	MAL2	606.42	-0.181683	0.0235875	0.299592
ENSGALG00000027696	LOC425795	403.506	-0.278658	0.023595	0.299592
ENSGALG00000033678	EHMT1	499.961	0.231496	0.0236327	0.299781
ENSGALG00000011376	ANKRD9	49.7164	-0.479318	0.0237136	0.300274
ENSGALG00000005456	SDR42E1	128.38	-0.277064	0.0237173	0.300274
ENSGALG00000005035	KAT6B	91.447	0.430463	0.0237828	0.300743
ENSGALG00000007171	CIITA	92.7755	0.559162	0.0238002	0.300743
ENSGALG00000023546	NLRP1L	105.165	0.275587	0.0238924	0.301591
ENSGALG00000048873	C3orf14	42.8493	0.421987	0.0239326	0.301591
ENSGALG00000039001	FILIP1	495.358	0.372168	0.0239614	0.301591
ENSGALG00000038604	PHB	2015.26	-0.311029	0.0239777	0.301591
ENSGALG00000035882	TMCO7	265.488	-0.328077	0.0239821	0.301591
ENSGALG00000000273	FER	106.908	0.593894	0.0240976	0.302754
ENSGALG00000010402	HPGDS	10540.7	-0.270078	0.0241289	0.302857
ENSGALG00000004881	GOLGA2	417.442	0.226213	0.0243374	0.304879
ENSGALG00000003259	EIF2B1	245.325	-0.283518	0.0243387	0.304879
ENSGALG00000053422	LOC417131	22.8768	0.477941	0.0243596	0.304879
ENSGALG00000001223	PEX10	336.534	-0.232191	0.0244096	0.305213
ENSGALG00000032647	CLASP2	604.073	0.340914	0.0244334	0.30522
ENSGALG00000012697	SLC41A2	123.592	0.350991	0.0245955	0.306953
ENSGALG00000040999	EIF3B	2070.72	-0.206289	0.0247451	0.307711
ENSGALG00000040840	MPST	2036.3	-0.332815	0.0247744	0.307711
ENSGALG00000007169	EPC1	287.716	0.192408	0.0247883	0.307711
ENSGALG00000000950	MVB12B	847.702	0.286373	0.0248013	0.307711
ENSGALG00000012747	NEDD9	122.151	0.288639	0.0248026	0.307711
ENSGALG00000004334	MYLK3	157.056	0.32843	0.0248088	0.307711
ENSGALG00000006351	FAS	52.694	0.534044	0.0248388	0.307711
ENSGALG00000054528	ENSGALG00000054528	19.9736	0.524707	0.0248438	0.307711
ENSGALG00000000377	HNRNPM	1027.76	0.202564	0.024876	0.30782
ENSGALG00000061892	ENSGALG00000061892	59.4985	0.401025	0.0249562	0.308521
ENSGALG00000003473	SFRP1	845.899	-0.20431	0.0250031	0.308811
ENSGALG00000012462	KIF5C	32.9118	0.445984	0.0250274	0.308821
ENSGALG00000031776	NFASC	130.804	0.303965	0.0251226	0.309703
ENSGALG00000012850	RAB19	992.563	-0.20257	0.0251632	0.309914
ENSGALG00000012072	PARP14	400.142	0.426282	0.0252804	0.310491
ENSGALG00000005377	WWOX	253.012	-0.227205	0.0252894	0.310491
ENSGALG00000003935	PBLD	729.681	-0.305622	0.0252901	0.310491
ENSGALG00000007877	PIP4K2A	290.594	0.199181	0.0253047	0.310491
ENSGALG00000056352	ENSGALG00000056352	332.871	-0.331061	0.0254	0.311251
ENSGALG00000031381	VAMP4	489.17	-0.267121	0.025414	0.311251
ENSGALG00000005367	MRPS22	540.959	-0.188955	0.0255008	0.312023
ENSGALG00000011444	MFHAS1	2286.73	-0.240765	0.0255679	0.312143
ENSGALG00000034488	LOC427010	77.4866	0.357883	0.0255926	0.312143
ENSGALG00000047102	SAPCD2	25.912	0.465938	0.0256019	0.312143
ENSGALG00000039316	FAM120C	1686.69	0.274828	0.0256058	0.312143
ENSGALG00000033178	KLF6	197.696	0.31026	0.0258309	0.313948
ENSGALG00000011608	INF2	87.0951	0.312759	0.0258494	0.313948
ENSGALG00000016880	UBAC2	1497.76	-0.203622	0.0258505	0.313948
ENSGALG00000005024	EFCC1	105.016	0.300881	0.025867	0.313948
ENSGALG00000010164	SMARCA2	895.232	0.391362	0.025895	0.313948
ENSGALG00000060772	ENSGALG00000060772	649.906	0.200519	0.0258973	0.313948
ENSGALG00000050742	WHSC1	63.5104	0.508853	0.0259527	0.314329
ENSGALG00000063288	ENSGALG00000063288	218.716	0.373264	0.0260251	0.314627
ENSGALG00000001976	ENSGALG00000001976	292.122	0.300206	0.0260252	0.314627
ENSGALG00000040493	PTN	232.676	0.444669	0.0260494	0.31463
ENSGALG00000062818	ENSGALG00000062818	13.8145	0.836489	0.0260776	0.314643
ENSGALG00000038494	CMIP	440.3	0.207324	0.0260984	0.314643
ENSGALG00000000235	PPP2R2A	420.664	0.201585	0.0262132	0.315677
ENSGALG00000004750	NOL8	92.8897	0.408868	0.0262688	0.315677
ENSGALG00000014031	ETFRF1	246.828	-0.315358	0.0262937	0.315677
ENSGALG00000014962	FAM26F	13.851	0.767072	0.026313	0.315677
ENSGALG00000000409	CHMP7	1039.08	-0.260605	0.0263361	0.315677
ENSGALG00000033908	SLC10A4	21.3444	-0.544579	0.0263401	0.315677
ENSGALG00000004728	RGL1	3321.03	-0.161881	0.0263525	0.315677
ENSGALG00000066990	ENSGALG00000066990	321.942	0.356927	0.0263997	0.315733
ENSGALG00000047182	ACHE	22.631	0.822141	0.0264405	0.315733
ENSGALG00000007412	MPZL2	904.357	-0.239172	0.0264441	0.315733
ENSGALG00000015874	TTK	25.8555	0.629758	0.0265466	0.315733
ENSGALG00000061975	ENSGALG00000061975	135.245	0.217166	0.0265675	0.315733
ENSGALG00000038266	CTXN2	134.718	-0.280649	0.026575	0.315733
ENSGALG00000002675	SCUBE3	22.6426	0.438735	0.0265813	0.315733
ENSGALG00000014727	PDE4D	41.1241	0.457211	0.026597	0.315733
ENSGALG00000040621	IL18R1	29.3572	0.656076	0.0266507	0.315733
ENSGALG00000003893	XPR1	2300.89	-0.242488	0.0266577	0.315733
ENSGALG00000006779	PDZD3	835.333	-0.328481	0.0266598	0.315733
ENSGALG00000011543	SDAD1	141.713	0.267443	0.0266988	0.315733
ENSGALG00000014892	CEP85L	25.6989	0.788027	0.0267266	0.315733
ENSGALG00000005594	OMG	30.1145	0.530828	0.0267324	0.315733
ENSGALG00000005080	ODR4	192.183	0.252653	0.0267581	0.315733
ENSGALG00000008736	PNPLA7	1221.28	-0.186882	0.0267614	0.315733
ENSGALG00000007769	FOXP1	174.858	0.254386	0.026766	0.315733
ENSGALG00000004195	KIF4B	45.8613	0.603909	0.0268576	0.316077
ENSGALG00000057163	ENSGALG00000057163	86.686	0.33149	0.0268755	0.316077
ENSGALG00000014692	LMNB1	119.789	0.371667	0.0268914	0.316077
ENSGALG00000009700	PDK4	1116.08	-0.548791	0.0268975	0.316077
ENSGALG00000013748	CD226	24.5034	0.808357	0.0269156	0.316077
ENSGALG00000012849	SLC37A3	646.644	-0.246598	0.0269962	0.316454
ENSGALG00000061618	ENSGALG00000061618	518.575	0.245702	0.0270145	0.316454
ENSGALG00000016941	PCDH17	25.6708	0.491476	0.0270199	0.316454
ENSGALG00000049697	ENSGALG00000049697	25.7752	0.526213	0.0270852	0.316935
ENSGALG00000008313	NAPB	32.7579	0.38652	0.0271244	0.317111
ENSGALG00000037723	ZNF280D	166.298	0.412899	0.0271566	0.317205
ENSGALG00000008096	SUFU	1305.65	-0.226366	0.0272072	0.317277
ENSGALG00000007334	ABAT	11168.3	-0.227457	0.0272111	0.317277
ENSGALG00000033500	PDCD6IP	1225.19	0.253177	0.0272845	0.317851
ENSGALG00000003484	BARD1	13.1292	0.635834	0.0274445	0.319432
ENSGALG00000059731	ENSGALG00000059731	15.6805	-0.501395	0.0275421	0.320018
ENSGALG00000015528	JAKMIP1	10.7159	0.584781	0.0275468	0.320018
ENSGALG00000004386	SOX9	42.2386	0.476646	0.0275874	0.320018
ENSGALG00000023437	NQO1	2719.54	-0.387455	0.0276056	0.320018
ENSGALG00000007503	KMO	1169.87	-0.209012	0.0276168	0.320018
ENSGALG00000061914	ENSGALG00000061914	174.55	-0.779633	0.0276883	0.320564
ENSGALG00000046023	APOA1BP	1095.43	-0.428076	0.0277281	0.320742
ENSGALG00000010476	BNIP3	1089.96	-0.21717	0.0277965	0.320955
ENSGALG00000057086	ENSGALG00000057086	424.62	0.175473	0.0278227	0.320955
ENSGALG00000054015	PRR11	14.7299	0.550172	0.0278923	0.320955
ENSGALG00000040266	GLI3	23.3197	0.530291	0.0279019	0.320955
ENSGALG00000035760	LENG8	603.584	0.338227	0.0279124	0.320955
ENSGALG00000052154	LOC101747338	255.342	-0.34	0.0279144	0.320955
ENSGALG00000015901	SENP6	288.606	0.372201	0.0279176	0.320955
ENSGALG00000006525	NCAPG2	10.6877	0.779564	0.0280271	0.321895
ENSGALG00000013874	PEX7	414.889	-0.315825	0.0281221	0.321895
ENSGALG00000001416	ADRA1B	781.505	-0.289701	0.0281318	0.321895
ENSGALG00000038649	DONSON	12.0137	0.571894	0.0281359	0.321895
ENSGALG00000048011	SCLT1	47.0401	0.512969	0.0281385	0.321895
ENSGALG00000016014	RCAN1	203.001	0.349652	0.0282141	0.321895
ENSGALG00000013602	PCM1	323.151	0.451583	0.0282608	0.321895
ENSGALG00000006757	XYLT1	14.3502	0.741423	0.0282683	0.321895
ENSGALG00000038780	ENSGALG00000038780	327.505	0.417489	0.0282731	0.321895
ENSGALG00000038978	DPY19L1	244.505	0.313608	0.02828	0.321895
ENSGALG00000040184	RIMKLB	38.3907	0.336067	0.0282849	0.321895
ENSGALG00000000241	STARD4	284.332	0.412023	0.0283116	0.321895
ENSGALG00000037686	NBN	78.6103	0.392477	0.0283295	0.321895
ENSGALG00000030853	ENSGALG00000030853	16.3956	0.562708	0.0283477	0.321895
ENSGALG00000036920	SLC22A5	2275.13	-0.33565	0.0283672	0.321895
ENSGALG00000005889	CCDC18	54.3279	0.531684	0.0285234	0.323388
ENSGALG00000056973	ENSGALG00000056973	128.555	0.281518	0.0286275	0.324014
ENSGALG00000020805	LRRC8D	926.251	-0.236865	0.0286493	0.324014
ENSGALG00000039978	SLC4A1	312.982	0.26035	0.0286676	0.324014
ENSGALG00000015333	PCGF3	145.075	0.397615	0.0286974	0.324014
ENSGALG00000028448	SH2D1B	30.5284	0.586915	0.028702	0.324014
ENSGALG00000038915	E2F5	216.887	0.18068	0.0287338	0.324095
ENSGALG00000000550	STRADA	274.552	-0.179554	0.028796	0.324355
ENSGALG00000008572	LAMP2	2168.54	-0.10935	0.0288063	0.324355
ENSGALG00000006182	NSFL1C	515.018	-0.219169	0.0288503	0.324419
ENSGALG00000001382	CDC2L1	312.101	0.236829	0.0288614	0.324419
ENSGALG00000035667	NOC3L	124.809	0.294619	0.0289081	0.324491
ENSGALG00000000402	LOXL2	43.4643	0.488395	0.0289173	0.324491
ENSGALG00000000907	KARS1	1920.85	-0.144845	0.028994	0.324513
ENSGALG00000001313	EIF4H	1359.58	0.153203	0.0290273	0.324513
ENSGALG00000012454	CYTH4	102.706	0.287072	0.0290611	0.324513
ENSGALG00000011190	PLACL2	45.6565	0.735541	0.0290901	0.324513
ENSGALG00000065026	ENSGALG00000065026	43.8676	0.408608	0.0290982	0.324513
ENSGALG00000001143	ETS1	331.069	0.237243	0.0291287	0.324513
ENSGALG00000066327	ENSGALG00000066327	57.2711	0.465271	0.0291363	0.324513
ENSGALG00000011805	UGT2A1	1975.47	-0.234036	0.0291803	0.324513
ENSGALG00000064668	ENSGALG00000064668	14.7793	-0.577955	0.0291804	0.324513
ENSGALG00000043399	EZH2	62.9565	0.465808	0.0291947	0.324513
ENSGALG00000015412	ARL13B	131.312	0.382759	0.0292248	0.324513
ENSGALG00000039500	GSPT2	712.661	0.145408	0.0292467	0.324513
ENSGALG00000011659	ACAT2	1962.95	-0.329549	0.0292666	0.324513
ENSGALG00000025386	MIR1723	73.7139	-0.373247	0.0292765	0.324513
ENSGALG00000002942	JMJD1C	400.389	0.438736	0.0293044	0.324513
ENSGALG00000001452	ATP5PB	4323.12	-0.238148	0.0293196	0.324513
ENSGALG00000013167	SDHA	5573.55	-0.17901	0.0293405	0.324513
ENSGALG00000001565	C5	584.855	0.470618	0.0293652	0.324513
ENSGALG00000012532	TXN2	930.984	-0.359937	0.0293889	0.324513
ENSGALG00000068498	ENSGALG00000068498	4573.11	-0.305648	0.0296254	0.326445
ENSGALG00000045499	TCFL5	19.9788	0.50603	0.0296262	0.326445
ENSGALG00000064552	ENSGALG00000064552	116.793	0.338772	0.0296478	0.326445
ENSGALG00000033063	GINS2	17.4424	0.54834	0.0296735	0.326445
ENSGALG00000016720	CD2AP	699.779	0.225829	0.0296881	0.326445
ENSGALG00000030084	EXOSC7	146.728	-0.227104	0.0297226	0.326551
ENSGALG00000053971	ENSGALG00000053971	64.4659	-0.333754	0.029873	0.327929
ENSGALG00000009787	CLRN3	469.025	-0.274463	0.0299715	0.328027
ENSGALG00000003248	SUB1	548.892	0.317278	0.0299862	0.328027
ENSGALG00000003101	PROSC	2569.03	-0.206801	0.0300104	0.328027
ENSGALG00000007203	RAB3IL1	1328.14	-0.255229	0.0300111	0.328027
ENSGALG00000003757	POMT1	407.256	-0.138304	0.0300201	0.328027
ENSGALG00000011735	XCR1	30.6435	0.513142	0.0300319	0.328027
ENSGALG00000005559	MRPS23	420.058	-0.269931	0.0301145	0.32848
ENSGALG00000016196	CBS	2054.2	-0.487232	0.0301234	0.32848
ENSGALG00000027454	CENPW	18.2018	0.593666	0.0301677	0.328637
ENSGALG00000013661	MICU3	188.063	0.331333	0.0301933	0.328637
ENSGALG00000013591	BLOC1S4	448.998	-0.220527	0.0302405	0.328637
ENSGALG00000030791	DIAPH2	249.324	0.507191	0.0302476	0.328637
ENSGALG00000029709	INPP4A	191.65	0.345857	0.0302716	0.328637
ENSGALG00000006410	HTATSF1	201.274	0.391056	0.0302879	0.328637
ENSGALG00000055967	ENSGALG00000055967	40.7465	0.349001	0.0303151	0.32866
ENSGALG00000032363	GPR141	10.7297	0.788989	0.0304287	0.329619
ENSGALG00000060548	ENSGALG00000060548	1232.53	-0.252032	0.0305007	0.329658
ENSGALG00000002192	PTPRC	384.357	0.676753	0.0305015	0.329658
ENSGALG00000002612	U2SURP	388.954	0.344807	0.0305157	0.329658
ENSGALG00000006704	VPS8	646.759	-0.218997	0.0305328	0.329658
ENSGALG00000000811	IST1	2128.25	-0.161637	0.0306581	0.33074
ENSGALG00000010256	TIPARP	185.262	0.216768	0.0307728	0.331705
ENSGALG00000010097	GATB	227.577	-0.185256	0.0308379	0.332134
ENSGALG00000012103	CCDC73	42.2984	0.375436	0.0309355	0.332911
ENSGALG00000060212	ENSGALG00000060212	88.4782	0.379948	0.031061	0.333989
ENSGALG00000043885	CFAP45	19.9988	-0.544624	0.0311005	0.33414
ENSGALG00000041459	ENSGALG00000041459	212.703	-0.402424	0.0312001	0.334936
ENSGALG00000026152	GBP4L	356.301	0.573116	0.0312666	0.335107
ENSGALG00000040161	C7orf25	318.549	-0.196018	0.0312671	0.335107
ENSGALG00000020729	NDUFAF5	113.061	-0.293797	0.0313038	0.335226
ENSGALG00000011528	KLC1	90.2249	0.511876	0.0315381	0.33746
ENSGALG00000009456	EXD2	238.489	-0.182987	0.0316075	0.337927
ENSGALG00000009645	ESRRG	582.029	0.341492	0.0316856	0.338487
ENSGALG00000016996	ITM2B	3531.24	-0.192686	0.0318145	0.339417
ENSGALG00000002345	ATG12	408.394	-0.174501	0.031834	0.339417
ENSGALG00000002849	DCXR	3927.55	-0.371487	0.0318502	0.339417
ENSGALG00000008425	MAP1A	105.389	0.424796	0.0318913	0.339579
ENSGALG00000064847	ENSGALG00000064847	50.3839	-0.569777	0.0319646	0.34005
ENSGALG00000037698	ZFAT	80.365	0.422193	0.0319874	0.34005
ENSGALG00000002968	ZNF341	97.1461	-0.209233	0.0320869	0.340574
ENSGALG00000008477	EXOC4	801.217	-0.186324	0.0320885	0.340574
ENSGALG00000005237	FGD3	233.177	0.274265	0.0321542	0.340729
ENSGALG00000010766	ATXN3	190.239	0.304511	0.0321586	0.340729
ENSGALG00000032986	CFTR	66.4295	0.488341	0.0321936	0.340729
ENSGALG00000005695	CHEK2	57.7438	0.324353	0.0322069	0.340729
ENSGALG00000008689	ENSGALG00000008689	232.694	0.304125	0.0322618	0.341034
ENSGALG00000001882	TNFRSF18	124.154	0.417744	0.0322952	0.341113
ENSGALG00000001108	MIER2	108.238	-0.270699	0.0323661	0.341456
ENSGALG00000041643	NFIC	258.234	0.297747	0.0323796	0.341456
ENSGALG00000061439	ENSGALG00000061439	438.693	-0.211978	0.0324628	0.342058
ENSGALG00000012206	CGRRF1	334.686	-0.199643	0.0326673	0.343936
ENSGALG00000062476	ENSGALG00000062476	117.776	0.512771	0.032716	0.344173
ENSGALG00000033862	TXNL1	329.332	-0.205251	0.0327506	0.344248
ENSGALG00000014828	ECHDC1	88.2542	-0.251593	0.0327964	0.344248
ENSGALG00000014855	GHR	95.4007	0.313873	0.0328085	0.344248
ENSGALG00000015022	FYN	122.889	0.388222	0.032828	0.344248
ENSGALG00000009880	INPP4B	37.4813	0.530872	0.0329076	0.344392
ENSGALG00000007048	SYNM	83.1357	0.50306	0.0329162	0.344392
ENSGALG00000045557	MTTPL	2493.07	-0.360974	0.0329204	0.344392
ENSGALG00000007845	REL	114.505	0.281881	0.0330735	0.345718
ENSGALG00000050353	ENSGALG00000050353	62.3263	-0.609422	0.0331384	0.346099
ENSGALG00000029072	NTN3	81.1332	-0.400049	0.0332303	0.346099
ENSGALG00000054319	ELOVL6	921.239	0.27605	0.0332481	0.346099
ENSGALG00000059092	ENSGALG00000059092	587.154	-0.386519	0.0332919	0.346099
ENSGALG00000044536	ENSGALG00000044536	557.601	-0.382456	0.0333025	0.346099
ENSGALG00000014514	CC2D2A	116.247	0.35083	0.0333431	0.346099
ENSGALG00000013441	INVS	102.705	0.314138	0.0333462	0.346099
ENSGALG00000015611	CASP8AP2	49.2844	0.673692	0.033347	0.346099
ENSGALG00000033385	COPS8	679.393	-0.156216	0.0333611	0.346099
ENSGALG00000009683	NEK1	126.271	0.450432	0.0334175	0.346099
ENSGALG00000029168	TMEM27	5559.75	-0.184179	0.0334266	0.346099
ENSGALG00000011035	AK4	9412.82	-0.303895	0.0334453	0.346099
ENSGALG00000050995	LRRC47	473.768	-0.195471	0.0334527	0.346099
ENSGALG00000017156	DDX10	129.524	0.310919	0.0335629	0.346711
ENSGALG00000000791	FAM72A	25.5181	0.595381	0.0336142	0.346711
ENSGALG00000014194	SAMM50	1360.4	-0.228219	0.0336467	0.346711
ENSGALG00000001183	MYH10	1005.37	0.360951	0.0336485	0.346711
ENSGALG00000035563	USP6NL	164.252	0.348052	0.0336582	0.346711
ENSGALG00000042577	CFAP44	41.5327	0.530594	0.0336702	0.346711
ENSGALG00000007491	VWA9	213.135	-0.16601	0.0337925	0.347698
ENSGALG00000062096	ENSGALG00000062096	1080.64	-0.192826	0.0338303	0.347814
ENSGALG00000004998	RAF1	851.669	-0.137219	0.0338594	0.34784
ENSGALG00000066054	ENSGALG00000066054	62.4118	0.588353	0.033956	0.348131
ENSGALG00000027533	RNF24	122.443	-0.283218	0.0339841	0.348131
ENSGALG00000033513	ELL	286.554	0.166598	0.0339949	0.348131
ENSGALG00000015216	SYK	17.9022	0.515184	0.0340146	0.348131
ENSGALG00000058032	ENSGALG00000058032	118.056	0.441044	0.0340203	0.348131
ENSGALG00000056884	ENSGALG00000056884	31.3933	0.425362	0.0340736	0.348405
ENSGALG00000002048	GPRIN2	12.7271	0.699883	0.0341235	0.348549
ENSGALG00000041844	DERL2	335.118	-0.184525	0.0341408	0.348549
ENSGALG00000007190	ATP6V1G1	1110.13	-0.269168	0.0342294	0.34918
ENSGALG00000009978	DTD2	143.84	-0.270339	0.0342709	0.34918
ENSGALG00000012978	CDYL2	42.2324	0.566952	0.0342823	0.34918
ENSGALG00000004097	LRRC38	98.5445	0.23329	0.034322	0.349313
ENSGALG00000047248	DESI1	2744.51	-0.218742	0.0343689	0.349519
ENSGALG00000049422	ATF3	107.68	0.573086	0.0344055	0.349621
ENSGALG00000011579	ENSGALG00000011579	4670.38	-0.338617	0.0344426	0.349727
ENSGALG00000031397	NT5C3A	1812.98	-0.273709	0.0345384	0.349967
ENSGALG00000004070	MICALL2	1108.44	-0.172068	0.0345471	0.349967
ENSGALG00000053278	SUCNR1	53.4061	-0.311735	0.0345534	0.349967
ENSGALG00000004959	LOC107051846	107.503	0.218057	0.0345729	0.349967
ENSGALG00000067794	ENSGALG00000067794	14.7277	0.508689	0.034629	0.350082
ENSGALG00000010371	FAM13A	435.496	0.191321	0.0346376	0.350082
ENSGALG00000037854	TKFC	1255.76	-0.425196	0.0347886	0.350925
ENSGALG00000067520	ENSGALG00000067520	27.6883	0.561997	0.0348642	0.350925
ENSGALG00000041993	UGDH	655.943	-0.19786	0.0348648	0.350925
ENSGALG00000003642	PDGFA	82.1291	0.287418	0.0348777	0.350925
ENSGALG00000001616	CDC45	22.6109	0.698146	0.0349138	0.350925
ENSGALG00000011982	PDE5A	43.2154	0.464734	0.0349281	0.350925
ENSGALG00000000906	RALGPS1	237.249	0.336575	0.0349308	0.350925
ENSGALG00000016893	UGGT2	73.7209	0.504163	0.0349409	0.350925
ENSGALG00000035035	RHBDD2	279.217	-0.242892	0.0349616	0.350925
ENSGALG00000027714	ATG10	148.392	-0.223671	0.0350314	0.351358
ENSGALG00000010875	ITGB8	732.778	0.336117	0.0351733	0.352319
ENSGALG00000061950	ENSGALG00000061950	19.8501	0.538325	0.0351809	0.352319
ENSGALG00000010840	SNX13	304.277	0.487779	0.0352163	0.35233
ENSGALG00000041619	MTPN	1948.22	0.250625	0.0352445	0.35233
ENSGALG00000004416	TTC19	244.372	-0.213442	0.0352625	0.35233
ENSGALG00000015712	SLBP	20.6136	0.741659	0.0353145	0.352581
ENSGALG00000046235	LOC420294	446.605	-0.2046	0.0353448	0.352615
ENSGALG00000034773	FAM179B	1130.84	-0.160935	0.0355172	0.353958
ENSGALG00000049957	ENSGALG00000049957	17.411	0.51676	0.0355333	0.353958
ENSGALG00000057236	ENSGALG00000057236	34.8044	0.335763	0.035587	0.354224
ENSGALG00000008582	ADAM23	40.236	0.424584	0.0356788	0.354413
ENSGALG00000049293	ENSGALG00000049293	14.4954	0.58406	0.0356867	0.354413
ENSGALG00000038026	AEBP2	125.486	0.37376	0.0356998	0.354413
ENSGALG00000008956	CCDC186	424.302	0.405485	0.035714	0.354413
ENSGALG00000005263	SOX8	15.3043	-0.598596	0.0357725	0.354485
ENSGALG00000058498	ENSGALG00000058498	10.7159	0.659399	0.0357752	0.354485
ENSGALG00000036117	FAM46B	351.989	-0.265669	0.0358438	0.354897
ENSGALG00000003221	WDR61	315.477	-0.258053	0.0358921	0.354975
ENSGALG00000033541	FRMPD4	18.515	0.694472	0.0359106	0.354975
ENSGALG00000039391	ZC3H12B	87.0775	0.522084	0.0359328	0.354975
ENSGALG00000002057	POLR2D	277.023	-0.272756	0.0359827	0.355201
ENSGALG00000014127	ENSGALG00000014127	28.5185	0.496565	0.0360206	0.355308
ENSGALG00000055216	ENSGALG00000055216	189.897	0.248166	0.036093	0.355402
ENSGALG00000004294	CGNL1	561.939	0.471197	0.0361065	0.355402
ENSGALG00000040307	MORN2	28.5405	-0.407348	0.0361139	0.355402
ENSGALG00000007125	PARD3	151.533	0.371863	0.0361854	0.355402
ENSGALG00000065340	ENSGALG00000065340	484.082	0.383185	0.0362066	0.355402
ENSGALG00000034230	SWT1	134.272	0.353818	0.0362172	0.355402
ENSGALG00000066736	ENSGALG00000066736	15.5211	-0.881954	0.0362196	0.355402
ENSGALG00000011254	SATB1	38.4583	0.406335	0.0362887	0.355814
ENSGALG00000011283	ZNF385D	56.756	-0.422074	0.0363841	0.356483
ENSGALG00000011687	AHNAK2	29.8323	0.542123	0.0364334	0.356658
ENSGALG00000015122	TAF4B	13.5515	0.671149	0.0364783	0.356658
ENSGALG00000043329	PTMA	1398.53	0.291729	0.0364834	0.356658
ENSGALG00000003950	CNOT8	341.731	-0.136085	0.0367329	0.358579
ENSGALG00000013757	TMX3	575.156	0.368927	0.0367525	0.358579
ENSGALG00000015259	RB1CC1	184.522	0.349769	0.036762	0.358579
ENSGALG00000013135	GALNT1	563.274	0.19765	0.0368811	0.359475
ENSGALG00000032577	MECOM	1269.71	0.27765	0.036939	0.359699
ENSGALG00000003228	OARD1	690.75	-0.19056	0.0369953	0.359699
ENSGALG00000003113	RGS14	240.602	0.363092	0.0370042	0.359699
ENSGALG00000003419	MPHOSPH9	45.9848	0.408973	0.0370137	0.359699
ENSGALG00000056435	ENSGALG00000056435	35.5875	0.48985	0.037061	0.359723
ENSGALG00000009330	DEGS1	1381.07	-0.176061	0.0370877	0.359723
ENSGALG00000060945	ENSGALG00000060945	123.479	0.412474	0.0370984	0.359723
ENSGALG00000003703	USE1	226.318	-0.20575	0.0372104	0.359764
ENSGALG00000009250	HNRNPA3	2969.28	0.20959	0.0372429	0.359764
ENSGALG00000007018	SLC26A11	207.287	-0.347164	0.0372736	0.359764
ENSGALG00000057617	ENSGALG00000057617	50.8438	0.336877	0.0372927	0.359764
ENSGALG00000021040	HAGHL	832.781	-0.256934	0.0373004	0.359764
ENSGALG00000042446	ACSM5	940.005	-0.332469	0.0373017	0.359764
ENSGALG00000003947	HNRNPH3	1733.97	0.141315	0.037303	0.359764
ENSGALG00000026005	DIO2	55.0413	0.365072	0.0373573	0.359764
ENSGALG00000029270	GATA3	189.274	0.159713	0.0373645	0.359764
ENSGALG00000014818	TRIM45	141.006	-0.493786	0.0373766	0.359764
ENSGALG00000013468	TLR3	140.84	0.407899	0.0374246	0.359905
ENSGALG00000009947	PLEKHH2	511.025	0.348952	0.0375216	0.359905
ENSGALG00000052896	ENSGALG00000052896	385.462	0.175784	0.0375568	0.359905
ENSGALG00000009850	NOVA1	18.9366	0.459196	0.0375613	0.359905
ENSGALG00000027853	CTNNA2	110.847	0.31363	0.0375855	0.359905
ENSGALG00000029724	ENSGALG00000029724	234.534	-0.189567	0.0376306	0.359905
ENSGALG00000001055	NSF	861.535	-0.120682	0.0376394	0.359905
ENSGALG00000057371	ENSGALG00000057371	39.0995	0.801796	0.0376783	0.359905
ENSGALG00000004347	NEDD4	130.361	0.326314	0.0376887	0.359905
ENSGALG00000007768	AURKB	21.6136	0.645388	0.0377239	0.359905
ENSGALG00000008403	PHF21A	453.379	0.229164	0.0377365	0.359905
ENSGALG00000008507	THOC2	569.027	0.467916	0.0377712	0.359905
ENSGALG00000050173	TCEA3	645.861	-0.370975	0.037773	0.359905
ENSGALG00000034349	KRT10	26.1732	-0.438669	0.0377797	0.359905
ENSGALG00000005408	BCO1	568.825	-0.249929	0.0378025	0.359905
ENSGALG00000007123	LOC101750621	16.6431	0.552916	0.0378526	0.359994
ENSGALG00000008011	SLC25A19	264.148	-0.139871	0.0378667	0.359994
ENSGALG00000002374	SLC9A9	23.4848	0.474817	0.0379	0.36005
ENSGALG00000039571	PRPH	55.5532	-0.404049	0.0379566	0.360279
ENSGALG00000035945	LOC427533	25.9638	-0.554661	0.037979	0.360279
ENSGALG00000030597	KIF11	33.0271	0.662129	0.03804	0.360597
ENSGALG00000001964	INPP5E	249.051	-0.240206	0.0380721	0.360641
ENSGALG00000005481	ARHGEF3	300.133	0.35081	0.03812	0.360835
ENSGALG00000067756	ENSGALG00000067756	53.2392	-0.414683	0.0381672	0.361021
ENSGALG00000013627	SLC7A2	25.0848	0.740896	0.0382089	0.361155
ENSGALG00000060838	ENSGALG00000060838	18.0305	-0.649379	0.0382477	0.361155
ENSGALG00000029670	CRYZL1	138.505	0.221993	0.0382639	0.361155
ENSGALG00000010702	ADSS2	309.264	0.217669	0.0383	0.361236
ENSGALG00000006522	HCK	37.5749	0.561753	0.0383307	0.361266
ENSGALG00000016062	PSMG1	244.033	-0.219553	0.038388	0.361546
ENSGALG00000047993	ENSGALG00000047993	33.5689	-0.456	0.0384442	0.361765
ENSGALG00000040464	STRN3	319.313	0.278624	0.0384779	0.361765
ENSGALG00000039575	AMD1	719.801	0.18688	0.0385174	0.361765
ENSGALG00000047808	ENSGALG00000047808	48.7432	0.441759	0.0385214	0.361765
ENSGALG00000057517	ENSGALG00000057517	98.4719	0.222559	0.0385616	0.361884
ENSGALG00000006457	RBMXL1	702.443	0.15316	0.0385893	0.361885
ENSGALG00000031648	ENSGALG00000031648	54.3116	0.442115	0.0386311	0.362018
ENSGALG00000035237	MAP3K20	129.544	0.2421	0.0387512	0.362723
ENSGALG00000007964	GATSL3	1890.03	-0.31455	0.0387615	0.362723
ENSGALG00000005442	PALMD	61.5602	0.358711	0.0388131	0.362946
ENSGALG00000008347	ATG13	2158.82	-0.188899	0.0388727	0.363153
ENSGALG00000008916	DNAJB4	301.17	0.374078	0.0388904	0.363153
ENSGALG00000058274	ENSGALG00000058274	144.198	0.215816	0.0389852	0.363571
ENSGALG00000002095	CHMP4B	788.796	0.182866	0.0390205	0.363571
ENSGALG00000005407	AGL	208.902	0.375409	0.0390448	0.363571
ENSGALG00000035842	SLC37A2	134.855	-0.596266	0.0390462	0.363571
ENSGALG00000010744	GALNT7	52.126	0.414401	0.0391196	0.363571
ENSGALG00000065299	ENSGALG00000065299	180.153	-0.30844	0.0391345	0.363571
ENSGALG00000010652	SCP2	5297.66	-0.14672	0.0391757	0.363571
ENSGALG00000001067	TMEM57	335.843	0.155644	0.0391791	0.363571
ENSGALG00000042505	DSEL	328.043	-0.691181	0.0392144	0.363571
ENSGALG00000059711	ENSGALG00000059711	74.8305	0.340535	0.039235	0.363571
ENSGALG00000042365	CARD10	144.962	-0.239812	0.0392813	0.363571
ENSGALG00000013590	FRG1BP	122.783	0.2332	0.0393491	0.363571
ENSGALG00000009369	PRDX3	2510.45	-0.228846	0.0393601	0.363571
ENSGALG00000046032	CD83	73.7721	0.469724	0.0394268	0.363571
ENSGALG00000026846	JMJD7	159.374	-0.29717	0.0394335	0.363571
ENSGALG00000016543	NHS	175.7	0.349313	0.0394508	0.363571
ENSGALG00000016897	GPR180	71.4707	0.252308	0.0394617	0.363571
ENSGALG00000001206	ENSGALG00000001206	23.4135	0.419681	0.0394618	0.363571
ENSGALG00000010081	SH3D19	192.477	0.355401	0.0394635	0.363571
ENSGALG00000021231	TMEM254	1040.64	-0.158429	0.0395024	0.363571
ENSGALG00000012150	TAB1	163.913	-0.271707	0.0395492	0.363571
ENSGALG00000003378	ENSGALG00000003378	64.3377	0.42672	0.0395702	0.363571
ENSGALG00000037238	PCCB	2400.23	-0.332205	0.0395869	0.363571
ENSGALG00000008034	CASKIN2	644.047	-0.278609	0.0395999	0.363571
ENSGALG00000007569	KBTBD8	170.96	0.334482	0.0396688	0.363795
ENSGALG00000048462	ENSGALG00000048462	80.3535	0.379037	0.0396796	0.363795
ENSGALG00000020260	PGRMC1	5745	-0.178737	0.0397688	0.364358
ENSGALG00000013872	SEH1L	347.905	-0.171711	0.0399363	0.365155
ENSGALG00000015358	MYH15	28.5102	0.864238	0.0399386	0.365155
ENSGALG00000031835	TMEM68	125.783	0.242288	0.039941	0.365155
ENSGALG00000032440	QPCT	18.0261	0.471772	0.0399671	0.365155
ENSGALG00000007716	SLC37A4	13021	-0.270959	0.0400133	0.365323
ENSGALG00000004542	ZMYND8	324.725	0.429118	0.04007	0.365586
ENSGALG00000036941	CUL1	372.287	0.320541	0.0401365	0.365939
ENSGALG00000008808	DTD1	151.152	0.188448	0.0402523	0.366703
ENSGALG00000040308	BAHCC1	185.795	0.352683	0.0402807	0.366703
ENSGALG00000012576	RASEF	42.1191	0.370658	0.0403713	0.366703
ENSGALG00000009270	HOXD10	165.503	0.181044	0.0404095	0.366703
ENSGALG00000062800	ENSGALG00000062800	55.2993	0.51604	0.0404121	0.366703
ENSGALG00000006049	STK26	681.718	0.28043	0.0404372	0.366703
ENSGALG00000000998	MTFR1L	399.602	-0.307871	0.0404548	0.366703
ENSGALG00000022926	GPR162	63.7472	0.338399	0.0404624	0.366703
ENSGALG00000009714	CBR4	474.532	-0.171249	0.0404883	0.366703
ENSGALG00000044404	FAM83D	31.7431	0.422431	0.0404996	0.366703
ENSGALG00000001925	GNB1L	140.084	-0.249828	0.0405597	0.366838
ENSGALG00000056829	ENSGALG00000056829	302.93	0.172773	0.0405704	0.366838
ENSGALG00000002921	LANCL1	413.24	-0.220834	0.0406835	0.367608
ENSGALG00000015624	VCAN	150.503	0.524692	0.040726	0.367738
ENSGALG00000009805	PPM1H	186.75	0.30633	0.0408006	0.367824
ENSGALG00000035028	NAB2	95.2754	0.46355	0.0408314	0.367824
ENSGALG00000048978	ENSGALG00000048978	38.6575	-1.01995	0.0408399	0.367824
ENSGALG00000005422	PDLIM1	216.17	-0.250254	0.0408475	0.367824
ENSGALG00000036497	SOX4	220.909	0.184607	0.0408868	0.367925
ENSGALG00000031991	ENSGALG00000031991	18.9132	0.54154	0.0409487	0.368211
ENSGALG00000005499	IL17RD	13.0452	0.758598	0.0410077	0.368211
ENSGALG00000047200	ENSGALG00000047200	60.7677	-0.388444	0.0410245	0.368211
ENSGALG00000030187	CAT	22906.5	-0.278347	0.0410833	0.368211
ENSGALG00000009001	CWC22	188.013	0.352049	0.0410836	0.368211
ENSGALG00000032679	GCSH	894.602	-0.180442	0.0410868	0.368211
ENSGALG00000001620	CUTAL	1062.59	-0.338062	0.0411438	0.368438
ENSGALG00000039583	MITF	265.536	0.240714	0.0411775	0.368438
ENSGALG00000009091	TRUB1	136.144	-0.235243	0.0411963	0.368438
ENSGALG00000007963	NFATC2	38.4847	0.584778	0.0413953	0.369965
ENSGALG00000009303	ENAH	402.056	0.34104	0.0414247	0.369976
ENSGALG00000045427	UPP2	14.2385	-0.60331	0.0415101	0.370337
ENSGALG00000041338	TUSC2	86.7272	-0.236812	0.0415215	0.370337
ENSGALG00000011811	SYNE2	841.572	0.404506	0.0415553	0.370387
ENSGALG00000008778	SPRED2	202.749	0.208122	0.0416247	0.370575
ENSGALG00000003682	ARL6IP4	155.434	0.210984	0.0416328	0.370575
ENSGALG00000011620	AKT1	377.854	0.229679	0.0416947	0.370832
ENSGALG00000007974	NUP85	446.279	-0.172431	0.0417182	0.370832
ENSGALG00000023517	AGPAT2	1004.55	-0.319633	0.0417853	0.37111
ENSGALG00000052016	ADRA2B	172.858	-0.32479	0.0418061	0.37111
ENSGALG00000006837	TSPAN4	462.904	0.265494	0.0418367	0.371131
ENSGALG00000014567	PHB2	3857.74	-0.22564	0.0419908	0.371956
ENSGALG00000060149	ENSGALG00000060149	41.2901	-0.48596	0.0419991	0.371956
ENSGALG00000011456	CDK17	161.398	0.244461	0.0420259	0.371956
ENSGALG00000008844	SLC31A1	883.417	-0.192197	0.0420538	0.371956
ENSGALG00000038710	MANSC1	68.6961	0.262914	0.0420714	0.371956
ENSGALG00000017125	MICU2	227.148	0.281609	0.0421817	0.372681
ENSGALG00000041080	CHD7	125.274	0.455287	0.0423224	0.373673
ENSGALG00000016449	PQLC3	187.997	0.197561	0.0423816	0.373777
ENSGALG00000065177	ENSGALG00000065177	9.67163	0.7092	0.0424083	0.373777
ENSGALG00000003148	SPAG16	49.8312	-0.307846	0.0424269	0.373777
ENSGALG00000008539	ALG12	185.528	0.247306	0.0424481	0.373777
ENSGALG00000050007	ENSGALG00000050007	49.2555	0.359695	0.0424975	0.37396
ENSGALG00000006077	C11orf58	921.425	-0.150854	0.0425371	0.37396
ENSGALG00000013708	CYB5A	10406.5	-0.173514	0.0425544	0.37396
ENSGALG00000003495	ALDH9A1	5427.32	-0.240315	0.0426268	0.374346
ENSGALG00000015246	TIPRL	420.153	-0.142535	0.0426601	0.374388
ENSGALG00000011541	BIN1	139.456	0.373968	0.0427373	0.374815
ENSGALG00000066893	ENSGALG00000066893	5990.61	-0.178811	0.0427784	0.374925
ENSGALG00000012813	PRPF4B	293.381	0.423704	0.0428323	0.375126
ENSGALG00000040725	LOC415780	20.6282	0.492564	0.0428584	0.375126
ENSGALG00000004943	SS18L2	230.293	-0.220438	0.0429357	0.375198
ENSGALG00000006043	RBBP6	345.485	0.300722	0.0429404	0.375198
ENSGALG00000003929	SYS1	213.78	-0.261257	0.0429524	0.375198
ENSGALG00000013968	SGCB	732.099	-0.1777	0.0430115	0.375263
ENSGALG00000001973	GNL2	185.241	0.249561	0.043017	0.375263
ENSGALG00000035935	UNC13C	61.367	0.575014	0.0430566	0.375359
ENSGALG00000053398	TMEM80	90.8856	-0.225275	0.0432354	0.376667
ENSGALG00000037219	RNF2	59.7026	-0.287691	0.0433383	0.376855
ENSGALG00000041036	FTO	11.1536	0.767721	0.0433566	0.376855
ENSGALG00000005243	PPP3CB	311.655	0.168923	0.0433691	0.376855
ENSGALG00000035094	CDH17	142.257	0.252679	0.0433823	0.376855
ENSGALG00000043280	EXOC8	218.211	-0.161432	0.0434558	0.376855
ENSGALG00000016094	SFXN5	759.293	-0.211015	0.0434599	0.376855
ENSGALG00000009082	COQ8A	1237.71	-0.216573	0.043485	0.376855
ENSGALG00000005128	PTPDC1	43.0995	0.313628	0.0434866	0.376855
ENSGALG00000063279	ENSGALG00000063279	34.4488	0.519892	0.0436038	0.377405
ENSGALG00000041086	MRPL15	339.308	-0.237557	0.0436075	0.377405
ENSGALG00000007266	ZNF438	125.251	0.29317	0.0437704	0.377969
ENSGALG00000032957	NOCT	506.133	-0.522085	0.043772	0.377969
ENSGALG00000006939	PFKP	474.515	0.231993	0.0437794	0.377969
ENSGALG00000031238	SLIRP	500.796	-0.370497	0.0437879	0.377969
ENSGALG00000048687	LOC426193	10780.1	-0.185534	0.0439381	0.379017
ENSGALG00000007473	MRPL28	692.835	-0.234596	0.0439862	0.379042
ENSGALG00000016552	ENSGALG00000016552	203.339	0.214807	0.0439988	0.379042
ENSGALG00000065773	ENSGALG00000065773	19.4382	0.610183	0.0440608	0.379327
ENSGALG00000011068	COBLL1	644.259	0.440576	0.0441316	0.379532
ENSGALG00000007609	ARHGAP19	26.1676	0.513167	0.0441423	0.379532
ENSGALG00000004141	LBFABP	14.5756	0.567241	0.0443455	0.380409
ENSGALG00000012889	ZCCHC2	217.683	0.226797	0.0443677	0.380409
ENSGALG00000010417	VDHAP	23761.6	-0.288587	0.0443824	0.380409
ENSGALG00000003425	GALR1L	58.3602	-0.445358	0.0444003	0.380409
ENSGALG00000047398	ENSGALG00000047398	20.8329	0.488929	0.0444177	0.380409
ENSGALG00000011423	FGFR1OP	127.194	0.220679	0.0444492	0.380409
ENSGALG00000004483	AHSA2	207.127	0.224641	0.0445758	0.380409
ENSGALG00000004999	TAF7	246.503	-0.224359	0.0446016	0.380409
ENSGALG00000054070	MHCY35	44.7291	-0.610487	0.0446354	0.380409
ENSGALG00000008867	COMMD5	371.664	-0.168227	0.0446445	0.380409
ENSGALG00000012798	SSR1	2567.5	-0.160974	0.0446562	0.380409
ENSGALG00000011683	CENPC	27.3324	0.489023	0.0446897	0.380409
ENSGALG00000015170	VPS13A	140.729	0.492341	0.0447014	0.380409
ENSGALG00000009650	PALLD	896.048	0.276232	0.0447257	0.380409
ENSGALG00000003153	COPE	978.055	-0.207482	0.0447319	0.380409
ENSGALG00000060920	ENSGALG00000060920	55.6232	0.411069	0.044735	0.380409
ENSGALG00000042534	NFATC1	30.7042	0.458087	0.044737	0.380409
ENSGALG00000004882	PPCS	298.418	-0.283334	0.0448229	0.380824
ENSGALG00000006780	ARL6IP1	1054.09	-0.242962	0.0448437	0.380824
ENSGALG00000029537	SNUPN	126.169	-0.288653	0.0449657	0.38157
ENSGALG00000012111	TMEM37	234.761	-0.363408	0.0449964	0.38157
ENSGALG00000016727	JADE3	368.201	0.244685	0.045044	0.38157
ENSGALG00000065638	ENSGALG00000065638	110.773	-0.468104	0.0450479	0.38157
ENSGALG00000008349	LMCD1	993.379	-0.193261	0.045258	0.382924
ENSGALG00000010535	SGMS2	73.4421	0.448465	0.0452715	0.382924
ENSGALG00000039159	LOC429098	1117.33	-0.845357	0.0452952	0.382924
ENSGALG00000011867	SERHL	614.554	-0.239397	0.0453475	0.38312
ENSGALG00000048343	CES1L2	2136.66	-0.308423	0.0454663	0.383654
ENSGALG00000001571	MYO1F	155.976	0.383264	0.0454692	0.383654
ENSGALG00000041423	MAP7D3	255.872	0.322084	0.0455463	0.383665
ENSGALG00000010543	EPS15	478.281	0.262758	0.0455864	0.383665
ENSGALG00000006933	C16orf52	43.1371	0.437976	0.0455871	0.383665
ENSGALG00000023296	TAL1	143.9	-0.324887	0.0455874	0.383665
ENSGALG00000032366	MEF2A	279.637	0.274628	0.0456623	0.384049
ENSGALG00000003604	SLC46A1	538.372	-0.213123	0.0456933	0.384064
ENSGALG00000010397	GRID2	20.63	0.469709	0.0457688	0.384452
ENSGALG00000013956	MYB	14.4573	0.536327	0.0459424	0.385024
ENSGALG00000001568	NFS1	1797.04	-0.127063	0.0459461	0.385024
ENSGALG00000007304	DNMBP	800.116	-0.185161	0.0459467	0.385024
ENSGALG00000036471	RFTN2	66.3397	0.269177	0.0459678	0.385024
ENSGALG00000013962	HBS1L	355.915	0.274942	0.0459835	0.385024
ENSGALG00000008587	NDUFAF1	730.652	-0.163288	0.0460339	0.385096
ENSGALG00000026385	LYPLAL1	261.25	-0.256561	0.0460508	0.385096
ENSGALG00000008405	RALBP1	797.356	0.175227	0.0461733	0.385468
ENSGALG00000002908	TRAIP	10.5475	0.600875	0.0461759	0.385468
ENSGALG00000036284	RPGR	51.8099	0.312792	0.0461833	0.385468
ENSGALG00000059094	ENSGALG00000059094	233.452	0.380825	0.0462485	0.385618
ENSGALG00000011878	TCF20	358.101	0.283343	0.0462601	0.385618
ENSGALG00000000761	TSKU	1676.09	0.496135	0.0463051	0.385748
ENSGALG00000005824	SUSD2	2827.78	-0.232527	0.0464089	0.386163
ENSGALG00000057737	ENSGALG00000057737	14.3977	0.610557	0.0464195	0.386163
ENSGALG00000010539	RNF11	1150.68	-0.122691	0.0464431	0.386163
ENSGALG00000004782	TSEN15	62.9731	-0.257573	0.0465206	0.386563
ENSGALG00000012739	HIVEP1	232.907	0.374314	0.0466006	0.386784
ENSGALG00000038634	KIT	88.6208	0.260673	0.0466123	0.386784
ENSGALG00000010671	HNRNPU	1194.47	0.170903	0.0466356	0.386784
ENSGALG00000007462	CTSZ	8848.71	-0.154772	0.0467193	0.386973
ENSGALG00000058646	ENSGALG00000058646	384.753	-0.306315	0.0467241	0.386973
ENSGALG00000002143	ANKLE2	393.753	0.221085	0.0467531	0.386973
ENSGALG00000012127	ELP4	86.8508	0.268304	0.0467763	0.386973
ENSGALG00000034528	SNTB1	1491.61	0.186097	0.046905	0.387744
ENSGALG00000037688	C12orf10	237.556	-0.427734	0.0469386	0.387744
ENSGALG00000009992	ARHGAP5	305.478	0.470336	0.0469581	0.387744
ENSGALG00000064142	ENSGALG00000064142	31.6766	-0.459724	0.0470722	0.388391
ENSGALG00000067682	ENSGALG00000067682	824.408	-0.168727	0.0471271	0.388391
ENSGALG00000017070	PDS5B	191.605	0.419351	0.047159	0.388391
ENSGALG00000016997	RB1	366.067	0.219623	0.0471819	0.388391
ENSGALG00000017010	SPRYD7	390.6	-0.181655	0.0471969	0.388391
ENSGALG00000058840	ENSGALG00000058840	488.072	-0.291942	0.047214	0.388391
ENSGALG00000030460	TBC1D31	139.113	0.371356	0.0473061	0.388905
ENSGALG00000043799	DSCC1	58.1086	0.334395	0.0474064	0.389486
ENSGALG00000043587	CCDC88A	25.9084	0.602811	0.047549	0.390191
ENSGALG00000015763	GABPA	416.62	0.255874	0.0475517	0.390191
ENSGALG00000002466	SLC2A5	1459.59	-0.295329	0.04776	0.391656
ENSGALG00000009900	PRKD1	188.14	0.25143	0.047875	0.392282
ENSGALG00000037863	SEC61G	443	-0.355815	0.0478961	0.392282
ENSGALG00000003356	TM2D2	482.727	-0.309827	0.0479522	0.392496
ENSGALG00000007752	COPS7B	186.384	-0.166414	0.0480354	0.392804
ENSGALG00000016451	ROCK2	304.181	0.477067	0.0480506	0.392804
ENSGALG00000022882	ZADH2	260.074	-0.138632	0.0480991	0.392804
ENSGALG00000061117	ENSGALG00000061117	173.363	-0.22617	0.0481354	0.392804
ENSGALG00000009399	GATAD1	104.502	-0.231862	0.0481394	0.392804
ENSGALG00000010311	NAV3	34.0724	0.440202	0.0482206	0.392826
ENSGALG00000031021	ERICH1	11.7668	0.524903	0.0483229	0.392826
ENSGALG00000040926	SAMSN1	52.1784	0.512783	0.0483698	0.392826
ENSGALG00000004734	EVA1CL	15.9531	-0.601193	0.0483921	0.392826
ENSGALG00000033087	STAT4	45.4748	0.539001	0.0483972	0.392826
ENSGALG00000006094	PHF6	153.696	0.332605	0.0484377	0.392826
ENSGALG00000034414	SLU7	328.581	0.296267	0.0484398	0.392826
ENSGALG00000016883	DOCK9	160.774	0.453332	0.0484607	0.392826
ENSGALG00000007017	RBM7	332.961	-0.249862	0.0484993	0.392826
ENSGALG00000060085	ENSGALG00000060085	49.4864	0.471566	0.0485044	0.392826
ENSGALG00000004467	CLIP1	610.131	0.344909	0.0485307	0.392826
ENSGALG00000064358	ENSGALG00000064358	19.7934	0.393823	0.0485337	0.392826
ENSGALG00000031766	PPP1R7	755.61	-0.185737	0.0485581	0.392826
ENSGALG00000003086	EXOSC10	396.798	-0.132255	0.0485609	0.392826
ENSGALG00000035769	ENSGALG00000035769	65.4018	0.470794	0.0486306	0.392948
ENSGALG00000002980	RTKN2	37.0102	0.435132	0.0486358	0.392948
ENSGALG00000027184	OLFML1	50.2005	0.362673	0.048752	0.393644
ENSGALG00000040594	GNPDA1	1352.25	-0.212761	0.0488102	0.393872
ENSGALG00000039951	TRAP1	1571.35	-0.303082	0.0488554	0.393995
ENSGALG00000007723	NAT9	205.04	-0.311079	0.0489444	0.394449
ENSGALG00000060370	ENSGALG00000060370	8.82543	-0.653444	0.0489719	0.394449
ENSGALG00000006088	DCTN5	511.339	-0.250338	0.0490053	0.394476
ENSGALG00000011121	SLC35D1	420.809	-0.203423	0.0490835	0.394863
ENSGALG00000017706	RASA1	195.175	0.263683	0.0491535	0.395138
ENSGALG00000034399	TNS2	239.277	0.272754	0.0491778	0.395138
ENSGALG00000009823	PTPRE	33.4517	0.401619	0.0492733	0.395459
ENSGALG00000038768	FAM20C	623.115	0.153703	0.0493176	0.395459
ENSGALG00000017018	INTS6	222.836	0.319763	0.0493178	0.395459
ENSGALG00000009104	ANKRD26	62.0217	0.463783	0.0493383	0.395459
ENSGALG00000034050	MTDH	544.951	0.247006	0.0495125	0.396614
ENSGALG00000063333	ENSGALG00000063333	45.3702	0.572564	0.0495472	0.39665
ENSGALG00000008249	DNAJC2	163.049	0.279255	0.0496572	0.397193
ENSGALG00000013583	FAM114A1	135.391	0.282336	0.0496756	0.397193
ENSGALG00000010312	PLCH1	53.7737	0.330899	0.0497424	0.397243
ENSGALG00000008236	PSMC2	1115.84	-0.193993	0.0497793	0.397243
ENSGALG00000043307	HIBCH	1036.65	-0.132982	0.0497841	0.397243
ENSGALG00000015612	LRPAP1	2737.85	0.27095	0.0498029	0.397243
ENSGALG00000006731	TAF3	432.669	0.232902	0.0498795	0.397613
ENSGALG00000014421	LCORL	132.545	0.439807	0.0499105	0.397618
ENSGALG00000040023	MAPK11	237.435	0.244982	0.0499811	0.397939
ENSGALG00000027872	STBD1	426.412	-0.2857	0.0500249	0.398047
ENSGALG00000037504	CFAP36	199.867	0.199982	0.0500744	0.398199
ENSGALG00000062786	ENSGALG00000062786	10.3068	-0.593328	0.0501513	0.398439
ENSGALG00000013420	FOXM1	18.625	0.460195	0.0501913	0.398439
ENSGALG00000021193	STARD5	187.956	0.293129	0.0501955	0.398439
ENSGALG00000060455	ENSGALG00000060455	18.8692	0.644319	0.0502456	0.398595
ENSGALG00000023936	LOC771069	2561.53	-0.242714	0.0503936	0.399428
ENSGALG00000007721	ARHGAP21	833.475	0.3801	0.0504115	0.399428
ENSGALG00000041792	C6orf106	1950.6	-0.159515	0.0505343	0.399904
ENSGALG00000036854	ENSGALG00000036854	596.95	-0.2175	0.0505543	0.399904
ENSGALG00000064548	ENSGALG00000064548	50.1461	0.351235	0.0505629	0.399904
ENSGALG00000001043	REXO1	208.408	0.202714	0.0506279	0.399951
ENSGALG00000025751	NMRK2	38.6774	0.585603	0.0506737	0.399951
ENSGALG00000038411	CENPL	10.932	0.748481	0.0507095	0.399951
ENSGALG00000010900	SPC25	23.6354	0.545103	0.05073	0.399951
ENSGALG00000015033	REV3L	298.579	0.406479	0.0507837	0.399951
ENSGALG00000041422	EGLN1	1694.03	0.243591	0.0507924	0.399951
ENSGALG00000029379	BRD1	228.308	0.378074	0.0508028	0.399951
ENSGALG00000043058	TBC1D22A	203.593	0.265153	0.0508424	0.399951
ENSGALG00000010716	AGA	501.406	-0.202471	0.050843	0.399951
ENSGALG00000061341	ENSGALG00000061341	74.2198	-0.273617	0.0508948	0.400119
ENSGALG00000008201	FBXO21	350.846	-0.362492	0.050934	0.400183
ENSGALG00000011285	NUDT4	1970.8	-0.235028	0.050964	0.400183
ENSGALG00000001146	UBXN6	286.767	-0.139814	0.0511436	0.401267
ENSGALG00000010471	PPP2R2D	377.697	0.219468	0.0511631	0.401267
ENSGALG00000023937	CMC4	304.604	-0.214937	0.0512299	0.401551
ENSGALG00000041222	CYP7A1	10.2106	-0.594002	0.0513509	0.402259
ENSGALG00000031240	ENSGALG00000031240	243.862	-0.22568	0.0513896	0.402322
ENSGALG00000060915	ENSGALG00000060915	74.4634	0.601316	0.0514409	0.402404
ENSGALG00000016991	ESD	2608.63	-0.22882	0.0514614	0.402404
ENSGALG00000020067	VASH2	29.0536	0.331903	0.0515917	0.402704
ENSGALG00000004701	SET	1144.26	0.116695	0.051652	0.402704
ENSGALG00000016568	MOSPD2	165.719	0.397104	0.0517159	0.402704
ENSGALG00000037283	CUTC	251.281	-0.250817	0.0517268	0.402704
ENSGALG00000016283	BEND6	103.254	0.378646	0.0517335	0.402704
ENSGALG00000017162	ENSGALG00000017162	104.39	0.312832	0.0517348	0.402704
ENSGALG00000040276	RUNX2	12.9275	0.563834	0.0517914	0.402704
ENSGALG00000030024	USP15	280.454	0.354222	0.0517915	0.402704
ENSGALG00000007484	GOT1	3453.58	-0.317338	0.0518165	0.402704
ENSGALG00000003559	ACTR5	73.5781	-0.244702	0.0518285	0.402704
ENSGALG00000005567	MSI2	172.185	0.25496	0.0518884	0.402704
ENSGALG00000011357	VEZT	260.347	0.223807	0.0519123	0.402704
ENSGALG00000002925	ETFA	4433.06	-0.203796	0.051919	0.402704
ENSGALG00000060257	ENSGALG00000060257	10.9632	-0.595509	0.0519294	0.402704
ENSGALG00000043243	CDK13	259.385	0.332298	0.0519892	0.402704
ENSGALG00000002603	COG4	741.239	-0.198503	0.0519905	0.402704
ENSGALG00000013403	C2H9ORF30	14.8659	0.589299	0.0520704	0.403043
ENSGALG00000041744	OTOS	21.0738	0.389712	0.0521248	0.403043
ENSGALG00000003337	EIF3I	1939.72	-0.273845	0.0521629	0.403043
ENSGALG00000026077	ALDOC	1164.28	0.368116	0.0521759	0.403043
ENSGALG00000015923	MTO1	745.77	-0.14673	0.0521878	0.403043
ENSGALG00000041821	NAA25	211.838	0.32681	0.0522235	0.403082
ENSGALG00000001054	C20H20ORF24	2492.97	-0.150737	0.0523352	0.403707
ENSGALG00000002022	B4GALT1	322.955	-0.20886	0.0523679	0.403722
ENSGALG00000036567	ARMC1	203.427	0.246335	0.0524421	0.403869
ENSGALG00000003078	MMD	254.849	0.227861	0.0524777	0.403869
ENSGALG00000026380	UBE2U	35.9668	0.590337	0.0525045	0.403869
ENSGALG00000016516	ZNF513	182.033	-0.304526	0.05251	0.403869
ENSGALG00000010677	NRDE2	164.121	0.261571	0.0526257	0.404354
ENSGALG00000032975	ENSGALG00000032975	98.7835	0.267134	0.0526347	0.404354
ENSGALG00000008858	MDH1	12025.3	-0.169599	0.0526707	0.404394
ENSGALG00000056332	ENSGALG00000056332	273.554	0.293258	0.0527095	0.404456
ENSGALG00000016124	HADH	3853.21	-0.17843	0.0527604	0.40461
ENSGALG00000003026	ENSGALG00000003026	213.531	0.489168	0.0528191	0.404696
ENSGALG00000010971	CSRNP3	30.0489	0.418226	0.0528333	0.404696
ENSGALG00000011280	EEA1	168.94	0.479781	0.0528821	0.404834
ENSGALG00000001972	PRPF38B	200.761	0.260695	0.0529909	0.405278
ENSGALG00000048163	ENSGALG00000048163	12.4145	-0.541027	0.053033	0.405278
ENSGALG00000017105	RNF6	139.296	0.275025	0.0530492	0.405278
ENSGALG00000057007	ENSGALG00000057007	103.681	0.465144	0.0530879	0.405278
ENSGALG00000011356	ERICH3	889.532	0.246383	0.0530945	0.405278
ENSGALG00000066136	ENSGALG00000066136	268.468	0.167622	0.0532055	0.405889
ENSGALG00000007924	STK17B	115.757	0.356354	0.0532528	0.406014
ENSGALG00000015704	TXN	4003.05	-0.3508	0.05331	0.406076
ENSGALG00000011228	WARS	343.458	0.221818	0.0533465	0.406076
ENSGALG00000012952	BASP1	77.5528	0.327426	0.0533537	0.406076
ENSGALG00000042320	GTF2E1	297.092	-0.184336	0.0535058	0.406998
ENSGALG00000010978	ANGPTL3	11.3605	-0.626493	0.0535627	0.407195
ENSGALG00000037525	FGFRL1	260.647	0.190297	0.0536633	0.407723
ENSGALG00000005257	VCAM1	214.373	0.459231	0.0537313	0.408003
ENSGALG00000014124	TEC	294.606	0.276459	0.0538088	0.408356
ENSGALG00000017307	POLD3	410.495	-0.179892	0.0539727	0.409301
ENSGALG00000014189	SULT4A1	43.3603	0.282628	0.0539957	0.409301
ENSGALG00000009044	PTTG1IP2	670.682	-0.117694	0.0541086	0.409921
ENSGALG00000016350	ARHGEF10	53.5353	0.504586	0.0541722	0.409927
ENSGALG00000036798	COL4A1	3029.62	0.227384	0.054195	0.409927
ENSGALG00000004190	RNF34	582.344	-0.111829	0.0542073	0.409927
ENSGALG00000008169	GDI1	3203.87	-0.194284	0.0542498	0.409927
ENSGALG00000006599	ZMYND11	737.699	0.267667	0.0542656	0.409927
ENSGALG00000002189	SNX1	1308.67	-0.164097	0.0543519	0.410263
ENSGALG00000015773	PTCD3	447.836	-0.131138	0.0543938	0.410263
ENSGALG00000041353	TP53INP1	560.479	-0.152244	0.0544039	0.410263
ENSGALG00000060853	ENSGALG00000060853	306.912	-0.159689	0.0544907	0.410286
ENSGALG00000010084	EIF4G3	466.934	0.301909	0.0544943	0.410286
ENSGALG00000034493	DCLK3	15.5567	0.530431	0.0545007	0.410286
ENSGALG00000015580	UFL1	238.861	0.320701	0.0546611	0.410484
ENSGALG00000063368	ENSGALG00000063368	8.58431	-0.793275	0.0546792	0.410484
ENSGALG00000000511	KCTD20	419.117	-0.136705	0.0547043	0.410484
ENSGALG00000013064	NSUN2	134.121	0.280867	0.0548251	0.410484
ENSGALG00000047223	ENSGALG00000047223	46.3873	0.367279	0.0548633	0.410484
ENSGALG00000011505	MARK3	498.271	0.173496	0.0548734	0.410484
ENSGALG00000009134	CTTNBP2	16.8629	0.50519	0.0548979	0.410484
ENSGALG00000011992	EP300	386.831	0.344032	0.0549158	0.410484
ENSGALG00000008335	PHTF2	138.321	0.392801	0.0549501	0.410484
ENSGALG00000037437	EGR3	9.89849	0.694732	0.0549669	0.410484
ENSGALG00000010659	ING2	26.744	-0.338401	0.055011	0.410484
ENSGALG00000012049	ZNF148	77.0703	0.393266	0.0550486	0.410484
ENSGALG00000049285	ENSGALG00000049285	246.226	0.37625	0.0550551	0.410484
ENSGALG00000009830	MGAT4D	35.3969	0.511859	0.0550594	0.410484
ENSGALG00000052557	C4H4ORF46	89.9682	-0.294828	0.0550631	0.410484
ENSGALG00000007215	KIF5B	691.815	0.294843	0.0551085	0.410484
ENSGALG00000007240	TRAIL-LIKE	1107.93	-0.311526	0.0551256	0.410484
ENSGALG00000038467	SELENOO	351.01	-0.199262	0.0551634	0.410484
ENSGALG00000034829	PDXDC1	427.707	0.281484	0.0551732	0.410484
ENSGALG00000066325	ENSGALG00000066325	15.1965	0.488535	0.0551798	0.410484
ENSGALG00000035472	ZNF292	166.354	0.410539	0.0551835	0.410484
ENSGALG00000015340	TGS1	187.833	0.23917	0.05531	0.411192
ENSGALG00000060766	ENSGALG00000060766	18.1998	0.570616	0.0553731	0.411428
ENSGALG00000028227	SLC25A20	1889.17	-0.156472	0.0554812	0.411998
ENSGALG00000010469	CYP4B7	25117.2	-0.410584	0.0555949	0.412609
ENSGALG00000011209	EVL	205.488	0.204024	0.0556412	0.412719
ENSGALG00000005745	YTHDF1	327.993	0.13902	0.055737	0.413102
ENSGALG00000009551	DYNC1I2	555.249	0.277707	0.055767	0.413102
ENSGALG00000006775	TGM2	573.887	-0.278919	0.0557872	0.413102
ENSGALG00000006489	CHCHD3	1065.56	-0.154123	0.0558435	0.413194
ENSGALG00000058448	ENSGALG00000058448	468.474	-0.22439	0.0558908	0.413194
ENSGALG00000015878	LCA5	49.3477	0.456351	0.055894	0.413194
ENSGALG00000002764	ATP1B3	331.54	0.204324	0.0559473	0.413355
ENSGALG00000013817	SPIRE1	294.013	-0.275084	0.0559922	0.413454
ENSGALG00000035912	CTIF	208.429	0.196422	0.0560565	0.413696
ENSGALG00000016044	SIM2	156.179	0.305049	0.0562247	0.414523
ENSGALG00000003944	FAM189A1	11.6863	0.543071	0.0562666	0.414523
ENSGALG00000010238	NAP1L1	959.192	0.219948	0.0563104	0.414523
ENSGALG00000010322	JDP2	38.5626	-0.340574	0.0563322	0.414523
ENSGALG00000010940	ACSS3	669.196	0.152272	0.0563376	0.414523
ENSGALG00000000498	ACE	1288.31	-0.296931	0.056358	0.414523
ENSGALG00000007172	FHIT	78.5661	-0.223712	0.0563932	0.41455
ENSGALG00000033074	ARID2	217.545	0.285726	0.056445	0.414699
ENSGALG00000062167	ENSGALG00000062167	18.9172	0.446897	0.0564946	0.414712
ENSGALG00000007528	TCERG1	428.192	0.230203	0.05651	0.414712
ENSGALG00000027655	TRABD2B	69.2857	0.2614	0.0565767	0.414918
ENSGALG00000040444	SEMA3C	46.5336	0.476589	0.0566656	0.414918
ENSGALG00000052763	BTG2	1467.8	-0.22615	0.0567362	0.414918
ENSGALG00000001947	IKBKAP	503.624	-0.166255	0.056753	0.414918
ENSGALG00000010721	GLIS1	29.3785	0.334282	0.056783	0.414918
ENSGALG00000034262	VPS25	497.75	-0.2695	0.0568115	0.414918
ENSGALG00000012426	DDHD1	93.4935	0.22728	0.056822	0.414918
ENSGALG00000010285	MRPL14	519.927	-0.246889	0.0568628	0.414918
ENSGALG00000057191	ENSGALG00000057191	43.6595	0.297036	0.0568845	0.414918
ENSGALG00000015061	CDC40	371.691	0.1582	0.0569075	0.414918
ENSGALG00000001651	TTI2	66.9214	-0.329235	0.0569118	0.414918
ENSGALG00000015492	PDZK1P1	10912.1	-0.19972	0.0569174	0.414918
ENSGALG00000067673	ENSGALG00000067673	17.2259	0.613144	0.0569844	0.415177
ENSGALG00000009861	RD3	15.795	0.4823	0.0570704	0.415572
ENSGALG00000058928	ENSGALG00000058928	137.531	0.296412	0.057115	0.415667
ENSGALG00000001306	NFRKB	492.301	-0.19823	0.0572271	0.416072
ENSGALG00000042232	PSMG4	137.971	-0.304398	0.057234	0.416072
ENSGALG00000002263	KLHL6	64.6611	0.295014	0.057373	0.416679
ENSGALG00000033920	ANKMY1	50.1773	-0.308117	0.0573811	0.416679
ENSGALG00000002959	NRBF2	323.852	-0.221632	0.0574423	0.416893
ENSGALG00000016891	OXGR1	9.01986	0.843901	0.0575192	0.417079
ENSGALG00000058078	ENSGALG00000058078	49.4071	-0.343727	0.0575315	0.417079
ENSGALG00000046846	ENSGALG00000046846	30.4444	0.356634	0.0575743	0.417159
ENSGALG00000001876	RASA4B	104.715	0.420457	0.0576132	0.417211
ENSGALG00000061805	ENSGALG00000061805	32.4465	0.737442	0.0577455	0.41772
ENSGALG00000068221	ENSGALG00000068221	215.429	-0.352555	0.0577472	0.41772
ENSGALG00000006113	ZNF326	341.181	0.224668	0.057815	0.417759
ENSGALG00000036111	ITM2C	247.631	0.148709	0.0578162	0.417759
ENSGALG00000007547	ABI1	674.597	0.0969023	0.0578772	0.4178
ENSGALG00000030808	POLR2J	271.794	-0.300592	0.0578962	0.4178
ENSGALG00000039974	AKAP8L	228.368	0.163603	0.0579205	0.4178
ENSGALG00000019555	SERPINB1	11.3923	0.761797	0.0579583	0.4178
ENSGALG00000052388	METRN	12.7097	-0.482763	0.057981	0.4178
ENSGALG00000016222	NDP	67.7815	0.378121	0.0580986	0.418418
ENSGALG00000009153	COPA	2095.63	-0.183251	0.0582562	0.418665
ENSGALG00000041814	DYNC2H1	119.864	0.389458	0.0582748	0.418665
ENSGALG00000032257	CSNK1E	267.847	0.184434	0.0583306	0.418665
ENSGALG00000007052	PXK	236.095	0.148248	0.0583483	0.418665
ENSGALG00000012934	BICD1	51.7456	0.567334	0.0583568	0.418665
ENSGALG00000039499	LRRCC1	29.2585	0.436344	0.0584247	0.418665
ENSGALG00000001607	CYBC1	211.227	0.212531	0.0584554	0.418665
ENSGALG00000008312	GSAP	91.5994	0.300375	0.0585073	0.418665
ENSGALG00000005374	MYO19	1207.44	0.218161	0.0585183	0.418665
ENSGALG00000014747	CWC27	59.8148	0.323869	0.0585734	0.418665
ENSGALG00000010243	PRDX1	7508.03	-0.256536	0.0585788	0.418665
ENSGALG00000042492	PITX2	118.677	0.422183	0.0586131	0.418665
ENSGALG00000064216	ENSGALG00000064216	89.7337	-0.619879	0.0586246	0.418665
ENSGALG00000020569	DIMT1	110.766	-0.186343	0.0586497	0.418665
ENSGALG00000010287	IPP	200.759	-0.152425	0.0586627	0.418665
ENSGALG00000027242	TTF1	126.481	0.259822	0.0587563	0.418665
ENSGALG00000011612	GC	42.1242	-0.586973	0.0587622	0.418665
ENSGALG00000049461	BG8	151.526	-0.256082	0.0587788	0.418665
ENSGALG00000067463	ENSGALG00000067463	347.573	-0.343937	0.0587959	0.418665
ENSGALG00000035223	NDUFA6	699.178	-0.340658	0.0588243	0.418665
ENSGALG00000033696	RALY	567.32	-0.223603	0.0588406	0.418665
ENSGALG00000002151	PEX12	161.7	-0.247551	0.0588492	0.418665
ENSGALG00000006350	DDTL	1741.89	-0.203862	0.0588663	0.418665
ENSGALG00000006647	DUSP8	54.4704	0.295141	0.0589227	0.418681
ENSGALG00000033709	LTA4H	1390.14	-0.136293	0.0589323	0.418681
ENSGALG00000014298	RFC1	199.005	0.307868	0.0590269	0.419126
ENSGALG00000031248	RMDN1	700.327	-0.16591	0.0592078	0.420166
ENSGALG00000000129	TCF25	940.59	-0.205367	0.0592373	0.420166
ENSGALG00000008763	SSX2IP	11.1082	0.570372	0.0592928	0.420332
ENSGALG00000027369	DGCR6	343.786	-0.246527	0.0594105	0.42059
ENSGALG00000011690	CLBA1	18.9916	0.42536	0.0594251	0.42059
ENSGALG00000042197	WDR75	246.573	0.138531	0.0594448	0.42059
ENSGALG00000049588	ZNF648	168.668	-0.228785	0.0594573	0.42059
ENSGALG00000040921	RRM2B	581.367	-0.13078	0.0594927	0.420613
ENSGALG00000063480	ENSGALG00000063480	138.304	0.261685	0.0595438	0.420687
ENSGALG00000011680	EPHA5	45.3025	0.295683	0.0595671	0.420687
ENSGALG00000004625	ATXN2	481.678	0.187342	0.0597179	0.420863
ENSGALG00000034347	KIF21B	76.9935	0.313781	0.05973	0.420863
ENSGALG00000039783	MRPL57	648.071	-0.306318	0.0597537	0.420863
ENSGALG00000067235	ENSGALG00000067235	92.1758	-0.26725	0.0597893	0.420863
ENSGALG00000009287	ATF2	400.139	0.212301	0.0597924	0.420863
ENSGALG00000040098	EEF1D	9264.77	-0.315655	0.0598255	0.420863
ENSGALG00000004193	ARSG	81.7421	-0.328385	0.0598558	0.420863
ENSGALG00000026422	PARP14	143.829	0.416379	0.059955	0.420863
ENSGALG00000007820	BTRC	440.159	-0.14662	0.0600293	0.420863
ENSGALG00000007467	SLC25A26	130.583	-0.214551	0.0600382	0.420863
ENSGALG00000011211	HACL1	1332.55	-0.199408	0.0600694	0.420863
ENSGALG00000005248	CDC14A	213.445	0.347235	0.0600791	0.420863
ENSGALG00000012456	RAC2	370.853	0.309419	0.0600831	0.420863
ENSGALG00000012569	FBXO7	413.403	-0.113353	0.0601035	0.420863
ENSGALG00000014843	TPD52L1	25.7871	-0.493969	0.0601378	0.420863
ENSGALG00000011708	MYLK	1950.57	0.33464	0.0601828	0.420863
ENSGALG00000054322	ENSGALG00000054322	67.2745	0.549143	0.0601966	0.420863
ENSGALG00000011605	EPB41L5	826.007	-0.134169	0.0602259	0.420863
ENSGALG00000013935	BCLAF1	570.481	0.259077	0.0602303	0.420863
ENSGALG00000036743	MGAT3	305.982	0.234824	0.0603125	0.420863
ENSGALG00000003799	USP4	705.921	-0.163255	0.0603201	0.420863
ENSGALG00000002503	SFTPA2	134.714	0.444882	0.0603977	0.420863
ENSGALG00000025743	CDR2	30.5356	0.382508	0.0604286	0.420863
ENSGALG00000039704	SEC22B	1004.5	-0.171844	0.060435	0.420863
ENSGALG00000033677	AHCY	15100.1	-0.29547	0.0604407	0.420863
ENSGALG00000003107	AMFR	3157.58	-0.21576	0.0604515	0.420863
ENSGALG00000014859	ZNF131	51.7309	0.384845	0.0604576	0.420863
ENSGALG00000004068	FAM114A2	310.085	-0.136317	0.0605861	0.421345
ENSGALG00000011594	NR1H4	188.959	-0.2205	0.0605992	0.421345
ENSGALG00000021301	TRIM105	143.934	-0.239183	0.0606231	0.421345
ENSGALG00000010331	MME	5019.51	-0.20875	0.0606588	0.42137
ENSGALG00000003533	ZFP511	108.764	-0.27721	0.060691	0.421371
ENSGALG00000014457	ING4	264.574	-0.171327	0.0607366	0.421388
ENSGALG00000040938	NLGN1	11.2962	0.554395	0.0607654	0.421388
ENSGALG00000008907	PLCB4	37.9062	0.428536	0.0608215	0.421388
ENSGALG00000016648	LOC418658	330.14	-0.312733	0.0608219	0.421388
ENSGALG00000033631	MYC	109.551	0.233457	0.0609186	0.421835
ENSGALG00000005931	RUVBL1	330.8	0.158326	0.0609678	0.421954
ENSGALG00000008749	POLR3F	685.14	-0.18547	0.0610144	0.422002
ENSGALG00000033954	TMEM248	3559.12	-0.191331	0.0610548	0.422002
ENSGALG00000045875	GPIHBP1	348.806	0.621219	0.0610712	0.422002
ENSGALG00000005944	ZNF639	252.009	-0.21504	0.0611497	0.422322
ENSGALG00000005656	DENND6A	231.978	0.222758	0.0611905	0.422382
ENSGALG00000032780	TTC13	190.544	0.237333	0.0612307	0.422437
ENSGALG00000008016	GRB2	799.744	0.180368	0.0612666	0.422463
ENSGALG00000009723	FMN1	268.043	0.423724	0.0613348	0.422583
ENSGALG00000002883	SCAPER	240.569	0.240052	0.0613512	0.422583
ENSGALG00000015486	COQ3	213.602	-0.238425	0.061402	0.422583
ENSGALG00000047483	C1QTNF6	60.2441	0.396309	0.0614128	0.422583
ENSGALG00000035596	NT5DC2	475.214	-0.226074	0.0615095	0.42279
ENSGALG00000015082	RPS6	8716.87	-0.313366	0.061513	0.42279
ENSGALG00000002984	RAB24	147.097	-0.314365	0.0615699	0.42279
ENSGALG00000014964	NT5DC1	243.133	-0.210322	0.0615931	0.42279
ENSGALG00000001962	PTBP1	1398.55	0.174098	0.0616038	0.42279
ENSGALG00000007346	KIAA1462	277.657	0.269044	0.0617814	0.42371
ENSGALG00000015301	LNPEP	182.915	0.483272	0.0618585	0.42371
ENSGALG00000014769	NLN	96.055	0.299558	0.061864	0.42371
ENSGALG00000005294	PPFIBP2	766.959	0.314883	0.061867	0.42371
ENSGALG00000015531	PPP2R2C	40.2586	0.398727	0.0619472	0.423847
ENSGALG00000006916	GDE1	194.647	-0.180768	0.0619542	0.423847
ENSGALG00000015083	DENND4C	172.788	0.526797	0.0619839	0.423847
ENSGALG00000015390	HOOK3	145.148	0.290979	0.0621264	0.424601
ENSGALG00000004205	SOAT1	2101.61	-0.213486	0.0621683	0.424639
ENSGALG00000009224	IFT70A	129.004	-0.172727	0.0622326	0.424639
ENSGALG00000017002	FNDC3A	622.873	0.180425	0.0622848	0.424639
ENSGALG00000033993	EIF6	1350.76	-0.183382	0.0622965	0.424639
ENSGALG00000026585	ENSGALG00000026585	15.7451	-0.484699	0.0623046	0.424639
ENSGALG00000012395	PLEKHG1	68.7931	0.441453	0.062333	0.424639
ENSGALG00000034615	ANO8	114.926	0.280923	0.0623585	0.424639
ENSGALG00000047861	GRASP	65.6989	-0.326329	0.0624031	0.424723
ENSGALG00000041347	PROM2	42.8963	-0.405351	0.0624371	0.424734
ENSGALG00000008559	CUL4B	312.165	0.407555	0.0625086	0.425
ENSGALG00000009855	TBC1D9	271.8	0.350323	0.0625815	0.425218
ENSGALG00000011384	RCOR1	264.342	0.317638	0.0626053	0.425218
ENSGALG00000012574	WDSUB1	579.366	-0.125487	0.0626724	0.425426
ENSGALG00000008632	ACSS1A	68.4506	-0.336714	0.0627009	0.425426
ENSGALG00000006061	RAP2C	269.471	0.237667	0.0627901	0.425811
ENSGALG00000034722	TLR2A	24.8681	0.390226	0.0628594	0.426062
ENSGALG00000041863	MRPL13	563.86	-0.264817	0.0629725	0.426186
ENSGALG00000057246	ENSGALG00000057246	556.937	-0.254221	0.0629896	0.426186
ENSGALG00000015248	SNTG1	16.3048	0.652768	0.0629961	0.426186
ENSGALG00000011921	DHRS7	1983.15	-0.194631	0.0630076	0.426186
ENSGALG00000034834	WWC3	138.138	0.384156	0.0631354	0.426783
ENSGALG00000056516	ENSGALG00000056516	10.5832	0.674224	0.0631609	0.426783
ENSGALG00000006165	ENSGALG00000006165	485.201	-0.674257	0.0631936	0.426784
ENSGALG00000066577	ENSGALG00000066577	10.6854	0.539276	0.0633493	0.427497
ENSGALG00000024485	BET1	192.003	0.210718	0.0633729	0.427497
ENSGALG00000039452	GJA5	950.134	-0.206187	0.063405	0.427497
ENSGALG00000012178	PDGFB	34.7689	0.343957	0.0634591	0.427497
ENSGALG00000042651	KRIT1	270.476	0.30538	0.0634635	0.427497
ENSGALG00000007408	MPP7	426.44	0.249827	0.0634945	0.427497
ENSGALG00000059393	ENSGALG00000059393	9.34161	0.515368	0.0635446	0.427596
ENSGALG00000032173	TADA1	486.003	-0.211046	0.0635743	0.427596
ENSGALG00000000470	LMNB2	343.655	0.271465	0.063792	0.42884
ENSGALG00000009954	DYNC2LI1	353.945	0.244058	0.0638366	0.428921
ENSGALG00000004212	ADAM10	890.557	0.28783	0.0639133	0.429216
ENSGALG00000025810	CCNB3	31.6411	0.586212	0.0641023	0.42929
ENSGALG00000012017	DAAM1	158.706	0.253025	0.064118	0.42929
ENSGALG00000010478	STIL	12.4965	0.529064	0.0641347	0.42929
ENSGALG00000007331	SVIL	355.45	0.355113	0.0641887	0.42929
ENSGALG00000003331	FAF2	495.463	-0.176757	0.0641947	0.42929
ENSGALG00000013568	NR4A3	28.0109	0.526287	0.0642736	0.42929
ENSGALG00000055494	ENSGALG00000055494	135.22	-0.251031	0.0642775	0.42929
ENSGALG00000044387	SLC4A9	257.811	-0.250939	0.0643043	0.42929
ENSGALG00000063870	ENSGALG00000063870	74.1801	0.341106	0.0643431	0.42929
ENSGALG00000007149	CYTH3	199.474	0.223603	0.0643569	0.42929
ENSGALG00000006950	LIMK2	385.152	-0.23956	0.0644021	0.42929
ENSGALG00000035610	PPM1D	260.4	-0.139711	0.0644559	0.42929
ENSGALG00000001024	TPRG1L	3436.76	-0.189822	0.0644957	0.42929
ENSGALG00000050637	C5AR1	12.9504	0.532323	0.0645759	0.42929
ENSGALG00000001604	GLB1L2	484.463	-0.20879	0.0645918	0.42929
ENSGALG00000003065	NECAB3	484.075	-0.401267	0.0645986	0.42929
ENSGALG00000033231	RACGAP1	327.91	-0.288179	0.0646362	0.42929
ENSGALG00000043671	ENSGALG00000043671	71.8461	-0.320089	0.0647093	0.42929
ENSGALG00000002008	RNF157	145.193	-0.302387	0.0647228	0.42929
ENSGALG00000029526	LOC101747853	15.8682	0.610118	0.064728	0.42929
ENSGALG00000013494	CENPN	32.7272	0.426493	0.0647395	0.42929
ENSGALG00000001459	TNNC1	656.279	-0.479626	0.0647411	0.42929
ENSGALG00000009214	CRLS1	658.843	-0.225797	0.0647876	0.42929
ENSGALG00000014979	FRK	133.947	0.328849	0.064829	0.42929
ENSGALG00000021345	ENSGALG00000021345	86.0101	0.208693	0.0648391	0.42929
ENSGALG00000011664	RASSF6	1348.43	-0.257767	0.0648415	0.42929
ENSGALG00000016766	REV1	127.527	0.239312	0.0648615	0.42929
ENSGALG00000016505	GPN1	246.239	-0.188862	0.0648653	0.42929
ENSGALG00000014201	PARVB	30.6791	0.343815	0.0648726	0.42929
ENSGALG00000013886	LDLRAD4	86.0644	0.211049	0.0650437	0.430206
ENSGALG00000014730	ELOVL7	492.54	0.286018	0.0651486	0.430439
ENSGALG00000021158	SLC7A9	405.572	0.157579	0.0651526	0.430439
ENSGALG00000066996	ENSGALG00000066996	11.7503	0.501966	0.0651774	0.430439
ENSGALG00000006633	TMEM243	188.115	-0.265468	0.0652358	0.430511
ENSGALG00000016312	POLA1	81.4899	0.370653	0.0652718	0.430511
ENSGALG00000004249	GRHL3	48.2301	-0.314341	0.0652865	0.430511
ENSGALG00000043421	ZMYM2	234.081	0.22787	0.0656013	0.432196
ENSGALG00000000161	ISOC1	619.657	0.136318	0.065608	0.432196
ENSGALG00000003129	RAB11FIP1	618.25	-0.15375	0.0656568	0.432301
ENSGALG00000015345	ENSGALG00000015345	52.3778	0.413333	0.0657719	0.432734
[truncated: 11,134 more rows]

## Sheet: LBwk24P+ vs. LBwk24P-
Effects of a transient lack of dietary mineral phosphorus on renal gene expression and plasma metabolites in two high-yielding laying hen strains
Hiba Qasir, Henry Reyer, Michael Oster, Siriluck Ponsuksili, Nares Trakooljul, Eduard Muráni, Vera Sommerfeld, Markus Rodehutscord, Klaus Wimmers
Supplementary Table S4. Differential expression results for the dietary phosphorus depletion within LB strain at week 24.
The negative log2 Fold Change values indicate lower mRNA abundances (P+ > P-) and the positive log2 Fold Change values indicate higher mRNA abundances (P+ < P-) in hens kept on low P diets compared to controls.
Ensembl ID	Gene Symbol	baseMean expression	log2 Fold Change	P-value	BH-adj. P-value
ENSGALG00000038678	EPB41L3	578.117	-0.561914	3.3e-08	0.000446196
ENSGALG00000005360	CA4	38.6076	-1.55564	4.47e-06	0.0302359
ENSGALG00000030313	RAD51	60.3131	-0.616755	0.00014511	0.577506
ENSGALG00000056713	ENSGALG00000056713	74.4807	-0.554074	0.000203696	0.577506
ENSGALG00000006728	SLC5A1	786.831	0.360902	0.000249249	0.577506
ENSGALG00000008014	CEBPB	115.784	0.600776	0.000256025	0.577506
ENSGALG00000059845	ENSGALG00000059845	69.8061	-0.840718	0.000409477	0.791694
ENSGALG00000053236	ENSGALG00000053236	11.4511	-1.10034	0.000593395	0.998982
ENSGALG00000000761	TSKU	612.955	0.863245	0.000758179	0.998982
ENSGALG00000029968	GADD45B	178.897	0.963665	0.000886538	0.998982
ENSGALG00000002421	PRXL2A	414.197	0.284826	0.000981867	0.998982
ENSGALG00000005584	GALNT18	271.801	0.309833	0.00103112	0.998982
ENSGALG00000016455	GREB1	12.3907	-1.44029	0.00104457	0.998982
ENSGALG00000035504	ETV1	152.534	-0.711547	0.00120757	0.998982
ENSGALG00000064076	ENSGALG00000064076	34.6129	-0.80407	0.00132125	0.998982
ENSGALG00000050752	ENSGALG00000050752	47.0044	0.663637	0.00136329	0.998982
ENSGALG00000021274	ENTPD8L2	316.937	0.475331	0.00159861	0.998982
ENSGALG00000003899	RAB17	66.8483	0.53786	0.00216391	0.998982
ENSGALG00000013617	PDGFRL	21.4715	0.866624	0.00233205	0.998982
ENSGALG00000052702	ENSGALG00000052702	59.3593	0.651972	0.00234977	0.998982
ENSGALG00000023542	ALPL	1878.22	0.480941	0.00258	0.998982
ENSGALG00000000141	BLB1	343.717	0.474886	0.00267616	0.998982
ENSGALG00000038395	PDE7A	123.309	-0.334996	0.00304212	0.998982
ENSGALG00000008398	MPP4	36.7791	-0.596546	0.00305171	0.998982
ENSGALG00000042471	IL2RA	37.7262	0.482432	0.00311101	0.998982
ENSGALG00000005494	MLYCD	260	0.23537	0.0031276	0.998982
ENSGALG00000001768	TENM2	166.4	-0.603182	0.00326377	0.998982
ENSGALG00000048687	LOC426193	9743.35	0.353321	0.00329958	0.998982
ENSGALG00000018534	AQP7	1372.21	0.394619	0.00339004	0.998982
ENSGALG00000065325	ENSGALG00000065325	17.4623	0.703233	0.00347789	0.998982
ENSGALG00000028015	HES1	191.573	0.338352	0.00354518	0.998982
ENSGALG00000001518	ZNF750	19.9267	-0.581221	0.00386154	0.998982
ENSGALG00000059539	ENSGALG00000059539	981.053	-0.216411	0.00399171	0.998982
ENSGALG00000058914	ENSGALG00000058914	189.122	-0.406851	0.00402846	0.998982
ENSGALG00000032335	MARCKSL1	235.821	0.378191	0.00432606	0.998982
ENSGALG00000035842	SLC37A2	228.59	-0.95752	0.00463712	0.998982
ENSGALG00000008676	RRBP1	299.987	-0.23638	0.00476186	0.998982
ENSGALG00000020210	CENPU	26.9201	-0.578452	0.00480919	0.998982
ENSGALG00000061782	ENSGALG00000061782	10.9264	0.880048	0.0048954	0.998982
ENSGALG00000059738	ENSGALG00000059738	9.18198	0.903732	0.00493811	0.998982
ENSGALG00000068247	ENSGALG00000068247	75.9499	-0.374318	0.00504027	0.998982
ENSGALG00000035317	ID3	533.737	0.383597	0.00559142	0.998982
ENSGALG00000062540	ENSGALG00000062540	120.776	0.407759	0.00564967	0.998982
ENSGALG00000037220	HE2A	16.5676	0.907242	0.00565447	0.998982
ENSGALG00000007507	MASTL	13.5899	-0.690574	0.0057729	0.998982
ENSGALG00000065595	ENSGALG00000065595	211.516	-0.781797	0.00578716	0.998982
ENSGALG00000036089	NICN1	72.3125	0.44008	0.0058537	0.998982
ENSGALG00000017036	LHFPL1	36.2357	0.459989	0.00588838	0.998982
ENSGALG00000035219	ALB	10.6761	1.14455	0.00594841	0.998982
ENSGALG00000043307	HIBCH	1229.36	0.202434	0.00596282	0.998982
ENSGALG00000030397	TRIM27.1	25.5225	0.577425	0.0059739	0.998982
ENSGALG00000010974	GSC	62.6059	0.560524	0.00603744	0.998982
ENSGALG00000008195	NPHP1	621.711	0.193597	0.00619139	0.998982
ENSGALG00000011594	NR1H4	198.864	-0.298028	0.00625488	0.998982
ENSGALG00000040335	CEBPZ	205.708	-0.278001	0.00635995	0.998982
ENSGALG00000057466	ENSGALG00000057466	175.609	-0.540115	0.00646825	0.998982
ENSGALG00000009748	ASNS	245.104	0.291645	0.00650294	0.998982
ENSGALG00000065724	ENSGALG00000065724	39.6228	0.70073	0.00657649	0.998982
ENSGALG00000067242	ENSGALG00000067242	42.052	0.52004	0.00666923	0.998982
ENSGALG00000068327	ENSGALG00000068327	827.334	0.290382	0.00689273	0.998982
ENSGALG00000041624	ENSGALG00000041624	26.0489	-0.870752	0.00691693	0.998982
ENSGALG00000067346	ENSGALG00000067346	108.785	0.411446	0.00696615	0.998982
ENSGALG00000015433	ABCA1	160.002	0.55118	0.0071919	0.998982
ENSGALG00000065139	ENSGALG00000065139	61.6457	0.375315	0.00766623	0.998982
ENSGALG00000062980	ENSGALG00000062980	145.583	0.327591	0.00770144	0.998982
ENSGALG00000053971	ENSGALG00000053971	22.4359	0.7481	0.00773237	0.998982
ENSGALG00000007158	SOCS1	24.802	0.493253	0.00777536	0.998982
ENSGALG00000011434	SLC11A1	39.6079	0.575241	0.00795831	0.998982
ENSGALG00000006995	APOD	43.2633	0.552746	0.00806311	0.998982
ENSGALG00000009303	ENAH	548.78	-0.341168	0.00808872	0.998982
ENSGALG00000012246	R3HDM1	505.715	-0.308914	0.00815412	0.998982
ENSGALG00000047297	PROK1	54.2802	0.509718	0.00842783	0.998982
ENSGALG00000010192	FBXO33	300.327	0.200704	0.00851795	0.998982
ENSGALG00000026315	RAB34	210.747	0.375518	0.00853325	0.998982
ENSGALG00000013304	SLC5A12	1460.35	-0.333161	0.00856398	0.998982
ENSGALG00000068443	ENSGALG00000068443	252.344	-0.544399	0.00862765	0.998982
ENSGALG00000000619	ANGPTL4	362.53	0.385582	0.00868067	0.998982
ENSGALG00000067294	ENSGALG00000067294	57.8019	0.756571	0.00874652	0.998982
ENSGALG00000002763	FRZB	17.9786	0.521555	0.0089687	0.998982
ENSGALG00000055448	ENSGALG00000055448	11.7018	0.968528	0.00928914	0.998982
ENSGALG00000012704	MYLIP	662.362	0.233437	0.00930807	0.998982
ENSGALG00000016089	PRADC1	255.709	0.205647	0.00933289	0.998982
ENSGALG00000015314	BEND3	202.76	-0.213885	0.00952333	0.998982
ENSGALG00000052087	ENSGALG00000052087	81.5992	0.482376	0.00953055	0.998982
ENSGALG00000068181	ENSGALG00000068181	72.7386	-0.472969	0.00960476	0.998982
ENSGALG00000061077	ENSGALG00000061077	58.8604	0.470665	0.00965474	0.998982
ENSGALG00000038850	WNK2	42.0724	-0.58548	0.00966504	0.998982
ENSGALG00000057371	ENSGALG00000057371	24.3624	0.829951	0.00986359	0.998982
ENSGALG00000013102	COBL	1706.26	-0.275832	0.00991001	0.998982
ENSGALG00000019276	SLCO1B1	210.556	-0.404181	0.00992915	0.998982
ENSGALG00000049193	IQGAP3	14.5992	-0.772428	0.00997082	0.998982
ENSGALG00000031604	TET1	74.8357	-0.410027	0.0100573	0.998982
ENSGALG00000006486	RPP30	107.684	0.264015	0.010165	0.998982
ENSGALG00000033894	MEA1	335.65	0.397941	0.0102265	0.998982
ENSGALG00000053964	GIMAP1-GIMAP5	50.7004	0.465136	0.0102304	0.998982
ENSGALG00000008466	FAM117B	106.025	-0.486928	0.0104277	0.998982
ENSGALG00000010884	DDX24	151.213	-0.400686	0.0105024	0.998982
ENSGALG00000005855	CA5A	1742.63	-0.30267	0.0105359	0.998982
ENSGALG00000016285	GK2	3293.01	-0.389256	0.010637	0.998982
ENSGALG00000004195	KIF4B	33.7861	-0.569617	0.010846	0.998982
ENSGALG00000002899	AACS	672.732	-0.458175	0.0111832	0.998982
ENSGALG00000003661	SETX	621.888	-0.457145	0.0113144	0.998982
ENSGALG00000034349	KRT10	24.3875	0.613913	0.011381	0.998982
ENSGALG00000017321	PLEKHB1	296.672	0.214564	0.0114112	0.998982
ENSGALG00000041044	ENSGALG00000041044	82.4502	-0.459531	0.0115638	0.998982
ENSGALG00000008497	SLC38A2	1234.33	-0.340213	0.0116109	0.998982
ENSGALG00000010032	ENSGALG00000010032	336.36	-0.538255	0.0117385	0.998982
ENSGALG00000007649	TIPIN	195.346	0.24792	0.0120042	0.998982
ENSGALG00000008544	SLC8A1	310.069	-0.420188	0.0120655	0.998982
ENSGALG00000061892	ENSGALG00000061892	25.7275	-0.554983	0.0121803	0.998982
ENSGALG00000063407	ENSGALG00000063407	16.4009	0.672358	0.0124252	0.998982
ENSGALG00000053925	ENSGALG00000053925	205.187	0.454155	0.0124609	0.998982
ENSGALG00000027069	TSC22D4	1182.9	0.349152	0.0125905	0.998982
ENSGALG00000057639	ENSGALG00000057639	23.9851	-0.74684	0.0128457	0.998982
ENSGALG00000009801	CDIN1	478.938	-0.229174	0.0133023	0.998982
ENSGALG00000039140	CD14	13.415	-0.672771	0.0133356	0.998982
ENSGALG00000041494	GOLGB1	339.184	-0.362586	0.0133849	0.998982
ENSGALG00000040672	IGFBP4	141.221	0.348313	0.0135178	0.998982
ENSGALG00000055326	ENSGALG00000055326	10.2948	-0.675154	0.0137833	0.998982
ENSGALG00000037258	MRPL32	347.473	0.218833	0.013931	0.998982
ENSGALG00000023157	REEP5	1249.07	0.169075	0.0140562	0.998982
ENSGALG00000045037	CYP2W2	24.4117	0.476605	0.0140743	0.998982
ENSGALG00000032239	GCHFR	14.9229	0.616724	0.0140853	0.998982
ENSGALG00000055380	ENSGALG00000055380	344.857	0.375017	0.014218	0.998982
ENSGALG00000066736	ENSGALG00000066736	16.7322	-0.816191	0.014249	0.998982
ENSGALG00000012889	ZCCHC2	238.502	-0.268316	0.0143639	0.998982
ENSGALG00000026661	MSRB3	372.887	-0.326904	0.014513	0.998982
ENSGALG00000009026	CFAP69	20.4384	-0.519068	0.0146481	0.998982
ENSGALG00000014692	LMNB1	99.4037	-0.357356	0.0147842	0.998982
ENSGALG00000009825	SRGAP1	233.09	-0.279841	0.0149955	0.998982
ENSGALG00000016438	MELK	14.0303	-1.05812	0.0150002	0.998982
ENSGALG00000045705	H2AFX	69.8453	0.386633	0.0150715	0.998982
ENSGALG00000028203	SPRED1	174.213	-0.396051	0.0151296	0.998982
ENSGALG00000065288	ENSGALG00000065288	15.8053	0.559301	0.0151514	0.998982
ENSGALG00000033769	ENSGALG00000033769	49.7101	0.406359	0.0151971	0.998982
ENSGALG00000061408	ENSGALG00000061408	75.2736	0.459752	0.015246	0.998982
ENSGALG00000002152	GABRP	15.9993	0.550092	0.0153005	0.998982
ENSGALG00000002358	CDO1	8557.6	0.329799	0.0154547	0.998982
ENSGALG00000001717	SLC16A1	235.46	-0.32499	0.015572	0.998982
ENSGALG00000041103	SLC18A3	63.7767	0.376604	0.0157689	0.998982
ENSGALG00000059506	ENSGALG00000059506	10.1721	0.620098	0.0157887	0.998982
ENSGALG00000057854	ENSGALG00000057854	12.5948	0.638157	0.016006	0.998982
ENSGALG00000065382	ENSGALG00000065382	14.7388	-0.70863	0.0160544	0.998982
ENSGALG00000027899	F8A3	50.3987	0.507745	0.0161438	0.998982
ENSGALG00000014862	HMGCS1	1286.42	-0.340516	0.0161563	0.998982
ENSGALG00000003485	CCND3	232.182	0.20882	0.0161854	0.998982
ENSGALG00000004860	RASD1	2950.72	0.515201	0.0162375	0.998982
ENSGALG00000003929	SYS1	245.21	0.212161	0.0162706	0.998982
ENSGALG00000016755	ENSGALG00000016755	375.237	-0.229771	0.0163425	0.998982
ENSGALG00000000589	BTN1A1	27.5653	0.655474	0.0163914	0.998982
ENSGALG00000005078	NUP210	158.937	-0.396735	0.0163976	0.998982
ENSGALG00000006300	LDHA	2753.43	0.235363	0.0164509	0.998982
ENSGALG00000042227	GNLY	1771.98	0.731329	0.0165194	0.998982
ENSGALG00000008459	BMPR2	419.505	-0.30008	0.0166833	0.998982
ENSGALG00000042782	ENSGALG00000042782	8.6077	0.744983	0.0170838	0.998982
ENSGALG00000003999	NAV2	243.628	-0.34102	0.0172251	0.998982
ENSGALG00000012796	KIAA1549	291.491	-0.255172	0.0173184	0.998982
ENSGALG00000004480	C19orf12	254.353	0.214911	0.0173252	0.998982
ENSGALG00000054746	ENSGALG00000054746	77.2485	0.419389	0.0174263	0.998982
ENSGALG00000042871	SLIT1	27.3092	0.440308	0.0176544	0.998982
ENSGALG00000065984	ENSGALG00000065984	220.833	0.365529	0.0177187	0.998982
ENSGALG00000008373	STRADB	455.691	-0.190481	0.0177249	0.998982
ENSGALG00000059950	ENSGALG00000059950	13.5131	-0.693329	0.0179522	0.998982
ENSGALG00000055512	ENSGALG00000055512	22.8308	0.624803	0.0179678	0.998982
ENSGALG00000067058	ENSGALG00000067058	11.7218	0.571919	0.0181176	0.998982
ENSGALG00000014603	C1S	172.554	0.334409	0.0184213	0.998982
ENSGALG00000037901	EFEMP1	311.925	0.218908	0.018524	0.998982
ENSGALG00000034352	MRPL43	328.927	0.464434	0.0186115	0.998982
ENSGALG00000059934	ENSGALG00000059934	47.0142	0.881203	0.0186701	0.998982
ENSGALG00000035152	ALKBH2	68.2389	0.292915	0.0186847	0.998982
ENSGALG00000007833	TTC12	696.21	0.17867	0.0189635	0.998982
ENSGALG00000001666	RPAIN	182.74	0.222592	0.0190642	0.998982
ENSGALG00000014878	MAN1A1	1741.17	-0.282015	0.0192283	0.998982
ENSGALG00000007914	DNAJC1	218.589	-0.193317	0.0192607	0.998982
ENSGALG00000013624	FAM65B	34.4552	-0.428892	0.0192782	0.998982
ENSGALG00000064168	ENSGALG00000064168	15.0739	0.712724	0.0193119	0.998982
ENSGALG00000016984	ZC3H13	524.095	-0.383356	0.0193314	0.998982
ENSGALG00000064190	ENSGALG00000064190	9.25035	0.694825	0.0196733	0.998982
ENSGALG00000016722	RGNL	30.5002	0.668335	0.0199734	0.998982
ENSGALG00000014337	NWD2	78.7542	-0.648146	0.0202477	0.998982
ENSGALG00000033593	UBE2E2	38.8759	0.361364	0.0205077	0.998982
ENSGALG00000016834	MCF2L	508.57	-0.396142	0.0205213	0.998982
ENSGALG00000067209	ENSGALG00000067209	15.5882	-0.553813	0.0205578	0.998982
ENSGALG00000025886	SUSD3	564.427	0.21613	0.0207499	0.998982
ENSGALG00000010769	HPGD	1582.64	-0.374267	0.0209304	0.998982
ENSGALG00000048579	ENSGALG00000048579	13.8143	-0.732035	0.0209338	0.998982
ENSGALG00000047448	PCSK9	401.723	0.361148	0.020976	0.998982
ENSGALG00000045312	SEMA6C	22.062	0.478864	0.0212823	0.998982
ENSGALG00000052307	RPP25	42.5325	0.519058	0.0214061	0.998982
ENSGALG00000017025	CKAP2	19.9971	-0.618492	0.0214473	0.998982
ENSGALG00000011405	SLC4A7	52.5203	-0.332612	0.0214623	0.998982
ENSGALG00000006872	PISD	259.421	0.197795	0.0214818	0.998982
ENSGALG00000009759	SLC16A7	249.106	-0.280314	0.0214935	0.998982
ENSGALG00000038585	NOA1	463.09	0.187422	0.0216251	0.998982
ENSGALG00000016890	MBNL2	247.847	-0.291028	0.0217411	0.998982
ENSGALG00000056555	ENSGALG00000056555	31.8348	0.48185	0.0219575	0.998982
ENSGALG00000061732	ENSGALG00000061732	44.3809	-0.488901	0.0219753	0.998982
ENSGALG00000026383	TMSB4X	2394.86	0.232479	0.0221656	0.998982
ENSGALG00000009608	ENSGALG00000009608	507.33	-0.259215	0.0222211	0.998982
ENSGALG00000059967	ENSGALG00000059967	3067.76	0.241597	0.0222535	0.998982
ENSGALG00000019894	TMEM14A	367.942	0.216508	0.0222725	0.998982
ENSGALG00000052538	ENSGALG00000052538	58.4089	0.482435	0.0222782	0.998982
ENSGALG00000030626	FZD6	637.814	-0.431537	0.022423	0.998982
ENSGALG00000002346	CLSPN	14.7589	-0.535965	0.022458	0.998982
ENSGALG00000041404	SALL3	123.389	-0.298319	0.0225281	0.998982
ENSGALG00000014881	FAM184A	79.2248	-0.552198	0.0226262	0.998982
ENSGALG00000038145	DPP7	673.376	0.27057	0.0226593	0.998982
ENSGALG00000006252	LMO4	611.512	0.164437	0.0228098	0.998982
ENSGALG00000029921	CSRP2	45.0377	0.376374	0.0229599	0.998982
ENSGALG00000001172	KBP	24.2365	-0.480083	0.0229833	0.998982
ENSGALG00000055230	ENSGALG00000055230	86.4517	0.579221	0.0232217	0.998982
ENSGALG00000012137	KTN1	608.63	-0.344629	0.0233064	0.998982
ENSGALG00000006225	EFL1	493.019	-0.183291	0.0233115	0.998982
ENSGALG00000003138	OXTR	40.8612	0.877975	0.0234126	0.998982
ENSGALG00000017378	CRTAC1	19.5906	-1.12926	0.0235215	0.998982
ENSGALG00000002496	SFTPA1	41.3328	1.19591	0.0236029	0.998982
ENSGALG00000016173	UBASH3A	39.6472	0.440135	0.0237263	0.998982
ENSGALG00000013795	HIVEP2	152.736	-0.40913	0.0238516	0.998982
ENSGALG00000000186	MTCH1	113.834	0.26769	0.0238946	0.998982
ENSGALG00000016332	MCPH1	14.7611	-0.535169	0.0239187	0.998982
ENSGALG00000031496	SPINK5	16.0138	1.22036	0.0241142	0.998982
ENSGALG00000051868	ENSGALG00000051868	10.7406	0.60394	0.024134	0.998982
ENSGALG00000041575	PPP1R14C	29.3726	0.475997	0.0241505	0.998982
ENSGALG00000049270	LOC107050883	169.484	0.326876	0.0242232	0.998982
ENSGALG00000002060	TAF15	573.113	-0.161868	0.0242424	0.998982
ENSGALG00000042748	LOC425940	31.9052	0.520143	0.0242483	0.998982
ENSGALG00000026151	CEP250	73.0031	-0.437104	0.024348	0.998982
ENSGALG00000007565	PPP2R2B	60.0739	0.315279	0.0244068	0.998982
ENSGALG00000009514	NRCAM	47.0473	0.328943	0.0245661	0.998982
ENSGALG00000001491	NCAPD3	41.8346	-0.447599	0.0246273	0.998982
ENSGALG00000039092	STAC	111.954	-0.414133	0.0246449	0.998982
ENSGALG00000033671	FREM2	101.371	-0.341114	0.0246934	0.998982
ENSGALG00000066972	ENSGALG00000066972	334.877	-0.301198	0.0248573	0.998982
ENSGALG00000020561	CSPG4B	97.8361	-0.428071	0.0249074	0.998982
ENSGALG00000017142	PSPC1	158.719	-0.276955	0.0250693	0.998982
ENSGALG00000034004	TRIM3	677.107	0.207965	0.0251091	0.998982
ENSGALG00000015577	FAM151B	19.1772	0.428413	0.0251863	0.998982
ENSGALG00000003438	NUF2	18.4163	-0.635866	0.0252567	0.998982
ENSGALG00000030253	RBM12	451.595	-0.264473	0.0253944	0.998982
ENSGALG00000028204	GPX1	1527.01	0.356111	0.0254823	0.998982
ENSGALG00000042279	CYP24A1	2227.21	-1.29629	0.0255414	0.998982
ENSGALG00000009322	NVL	153.971	-0.191332	0.0255828	0.998982
ENSGALG00000013579	FAT1	957.369	-0.38592	0.0256091	0.998982
ENSGALG00000031167	ENSGALG00000031167	23.1617	-0.536887	0.0257216	0.998982
ENSGALG00000009293	CHN1	128.898	-0.261915	0.0257872	0.998982
ENSGALG00000057551	ENSGALG00000057551	59.6405	-0.382792	0.0259424	0.998982
ENSGALG00000010189	MIA2	1170.75	-0.381838	0.0260107	0.998982
ENSGALG00000039583	MITF	285.734	-0.259685	0.0260628	0.998982
ENSGALG00000006267	TPX2	53.9947	-0.499927	0.0260797	0.998982
ENSGALG00000060765	ENSGALG00000060765	11.163	-0.636423	0.0261113	0.998982
ENSGALG00000000978	CEP104	245.261	0.177845	0.0263468	0.998982
ENSGALG00000026187	NMNAT3	13.0763	0.652668	0.0264822	0.998982
ENSGALG00000053846	ENSGALG00000053846	26.0529	0.516979	0.0266366	0.998982
ENSGALG00000059033	ENSGALG00000059033	12.6615	-0.562945	0.0266382	0.998982
ENSGALG00000057522	ENSGALG00000057522	52.4983	0.588349	0.0266446	0.998982
ENSGALG00000028037	FOS	329.405	0.416977	0.0267162	0.998982
ENSGALG00000043499	EGFL7	324.546	0.18702	0.0267399	0.998982
ENSGALG00000007331	SVIL	600.935	-0.333116	0.0268625	0.998982
ENSGALG00000038636	LAPTM5	404.647	0.343838	0.0269198	0.998982
ENSGALG00000025759	TFDP2	150.628	-0.412469	0.0269236	0.998982
ENSGALG00000033603	METTL22	120.388	-0.208058	0.0269954	0.998982
ENSGALG00000060580	ENSGALG00000060580	9.7979	0.667665	0.0270044	0.998982
ENSGALG00000013583	FAM114A1	150.875	-0.294983	0.0270862	0.998982
ENSGALG00000045045	GDPGP1	30.4782	0.502377	0.0271099	0.998982
ENSGALG00000050884	ENSGALG00000050884	553.441	0.25027	0.0272249	0.998982
ENSGALG00000009540	YAF2	99.2697	-0.331814	0.0273362	0.998982
ENSGALG00000060947	ENSGALG00000060947	20.3389	-0.561882	0.0273503	0.998982
ENSGALG00000005685	KSR1	263.494	-0.251454	0.0273848	0.998982
ENSGALG00000029836	GPLD1	295.426	-0.294007	0.0274259	0.998982
ENSGALG00000028256	CCL19	105.197	0.397909	0.0275584	0.998982
ENSGALG00000051358	ENSGALG00000051358	148.49	0.349355	0.0275773	0.998982
ENSGALG00000047320	MFAP5	50.4744	0.316351	0.0276581	0.998982
ENSGALG00000052371	LOC107050833	32.1526	0.514341	0.0277264	0.998982
ENSGALG00000014412	CSTA	13.828	0.557225	0.0278251	0.998982
ENSGALG00000058847	ENSGALG00000058847	10.8706	-0.607837	0.0278672	0.998982
ENSGALG00000007769	FOXP1	203.87	-0.243776	0.0278876	0.998982
ENSGALG00000010953	KANK4	58.6654	0.262802	0.0279457	0.998982
ENSGALG00000061715	ENSGALG00000061715	9.35355	0.929133	0.0280908	0.998982
ENSGALG00000043290	ENSGALG00000043290	327.264	0.357071	0.0281802	0.998982
ENSGALG00000006780	ARL6IP1	1312.75	0.211147	0.028278	0.998982
ENSGALG00000002506	SPSB1	161.588	0.19098	0.028503	0.998982
ENSGALG00000057622	ENSGALG00000057622	138.144	0.269265	0.0285549	0.998982
ENSGALG00000067849	ENSGALG00000067849	8.46405	-0.89536	0.0287932	0.998982
ENSGALG00000058928	ENSGALG00000058928	89.6517	0.280214	0.0288303	0.998982
ENSGALG00000042103	C11orf96	38.0122	0.38294	0.0288381	0.998982
ENSGALG00000033792	LOC107057175	39.3004	-0.345668	0.0289084	0.998982
ENSGALG00000058740	ENSGALG00000058740	8.63702	-0.637084	0.0289963	0.998982
ENSGALG00000012917	CDH6	99.4393	-0.378474	0.0290874	0.998982
ENSGALG00000008514	DLL4	192.861	0.228352	0.0290899	0.998982
ENSGALG00000029333	ENSGALG00000029333	76.6027	-0.33162	0.0292674	0.998982
ENSGALG00000009149	ENSGALG00000009149	29.341	0.3763	0.0292894	0.998982
ENSGALG00000005290	TRMT13	54.8561	-0.381661	0.0293249	0.998982
ENSGALG00000019768	ACSF2	3091.93	0.228195	0.029338	0.998982
ENSGALG00000066034	ENSGALG00000066034	65.3094	-0.365932	0.0297478	0.998982
ENSGALG00000014585	CCL26	113.466	0.423693	0.0300041	0.998982
ENSGALG00000001283	SRRM1	817.529	-0.205242	0.0300838	0.998982
ENSGALG00000012830	IRF4	25.2075	0.444125	0.0305679	0.998982
ENSGALG00000023740	HBZ	26.0746	0.783033	0.030617	0.998982
ENSGALG00000012420	LGALS1A	27.7852	0.513726	0.0308296	0.998982
ENSGALG00000052016	ADRA2B	197.015	0.233042	0.0309545	0.998982
ENSGALG00000006871	SLCO3A1	296.79	0.216698	0.0309748	0.998982
ENSGALG00000067504	ENSGALG00000067504	10.476	-0.574312	0.0310531	0.998982
ENSGALG00000066884	ENSGALG00000066884	46.4125	-1.0653	0.0310766	0.998982
ENSGALG00000009110	LSM8	76.6648	0.260141	0.0311414	0.998982
ENSGALG00000023070	SPIA1	365.321	-0.315468	0.0311494	0.998982
ENSGALG00000049395	ARHGDIG	83.055	0.367892	0.0311944	0.998982
ENSGALG00000012588	KIF27	45.6517	-0.480481	0.0312617	0.998982
ENSGALG00000019178	PRDM15	133.489	-0.278601	0.0312775	0.998982
ENSGALG00000015874	TTK	20.2925	-0.602497	0.0313399	0.998982
ENSGALG00000050086	RNF207	58.7959	0.358889	0.0314487	0.998982
ENSGALG00000029721	LOC419602	44.475	0.399337	0.0314911	0.998982
ENSGALG00000067120	ENSGALG00000067120	9.54102	-0.561304	0.0315809	0.998982
ENSGALG00000049405	ENSGALG00000049405	8.52531	0.608465	0.0316297	0.998982
ENSGALG00000012790	DSP	82.7176	-0.309565	0.0316481	0.998982
ENSGALG00000060790	ENSGALG00000060790	136.817	0.324392	0.0318105	0.998982
ENSGALG00000052481	PLP2	40.975	0.37866	0.031901	0.998982
ENSGALG00000044678	MEIKIN	15.2914	-0.507433	0.0320518	0.998982
ENSGALG00000066732	ENSGALG00000066732	48.5367	-0.44694	0.0321208	0.998982
ENSGALG00000015519	ROBO2	43.2861	-0.399888	0.0322856	0.998982
ENSGALG00000011000	TARBP1	201.319	-0.24103	0.0324799	0.998982
ENSGALG00000014202	GABRA4	628.358	-0.550523	0.0325314	0.998982
ENSGALG00000030776	METTL7A	286.83	0.402997	0.032879	0.998982
ENSGALG00000029166	UBTD1	276.965	0.296253	0.0329119	0.998982
ENSGALG00000035946	GUCY1A3	20.7355	0.404956	0.0331983	0.998982
ENSGALG00000068108	ENSGALG00000068108	152.212	0.230998	0.0333825	0.998982
ENSGALG00000066402	ENSGALG00000066402	16.3209	0.486965	0.0334149	0.998982
ENSGALG00000057987	ENSGALG00000057987	124.061	0.644061	0.0334894	0.998982
ENSGALG00000040180	CEBPD	148.637	0.331206	0.0335023	0.998982
ENSGALG00000002283	MAPKAPK3	710.068	-0.201816	0.0336045	0.998982
ENSGALG00000006563	SEMA3D	164.648	-0.486945	0.0336173	0.998982
ENSGALG00000015483	PNISR	605.358	-0.36127	0.0336522	0.998982
ENSGALG00000035016	ID2	428.343	0.203531	0.03372	0.998982
ENSGALG00000034345	COA3	213.453	0.31509	0.0337204	0.998982
ENSGALG00000031590	B3GAT2	22.887	0.539782	0.0340149	0.998982
ENSGALG00000062304	ENSGALG00000062304	131.083	0.380156	0.0342787	0.998982
ENSGALG00000000913	CHST6	364.849	0.278411	0.0344261	0.998982
ENSGALG00000059707	ENSGALG00000059707	628.906	-0.424637	0.0344487	0.998982
ENSGALG00000030022	FANCL	33.3234	-0.460797	0.0349409	0.998982
ENSGALG00000027734	NAIF1	457.382	0.146752	0.034946	0.998982
ENSGALG00000067656	ENSGALG00000067656	7.33544	0.639708	0.0349678	0.998982
ENSGALG00000060892	ENSGALG00000060892	19.1952	0.518464	0.0349929	0.998982
ENSGALG00000002714	TMEM132C	24.3935	-0.410094	0.0350078	0.998982
ENSGALG00000002503	SFTPA2	41.2872	0.525133	0.0351394	0.998982
ENSGALG00000010167	PNN	395.822	-0.266501	0.035186	0.998982
ENSGALG00000056548	ENSGALG00000056548	313.14	-0.230444	0.03529	0.998982
ENSGALG00000034011	PMS1	214.084	0.343948	0.035437	0.998982
ENSGALG00000005512	KIAA1671	937.861	-0.127391	0.0354402	0.998982
ENSGALG00000003217	LITAF	34.8295	0.493783	0.0354515	0.998982
ENSGALG00000009971	CDC20	24.3321	-0.656081	0.035785	0.998982
ENSGALG00000013427	SORBS2	1245.53	-0.236	0.0358038	0.998982
ENSGALG00000016324	GSTA4	4787.26	-0.341682	0.0359745	0.998982
ENSGALG00000007418	CD3D	271.682	0.399131	0.0361557	0.998982
ENSGALG00000009913	SMARCA5	227.877	-0.32502	0.0361739	0.998982
ENSGALG00000056801	ENSGALG00000056801	311.171	0.243703	0.0362139	0.998982
ENSGALG00000046978	ENSGALG00000046978	96.7827	0.281629	0.0365054	0.998982
ENSGALG00000042330	PPP1R19L	281.592	-0.348606	0.0365426	0.998982
ENSGALG00000008587	NDUFAF1	705.061	0.12306	0.0365868	0.998982
ENSGALG00000039302	MINA	197.267	0.194536	0.0367304	0.998982
ENSGALG00000014203	PARVG	54.6794	0.307913	0.0368533	0.998982
ENSGALG00000041898	FAM43A	139.209	0.288733	0.0369189	0.998982
ENSGALG00000015033	REV3L	395.512	-0.363606	0.0369959	0.998982
ENSGALG00000015055	SLC22A16	2719.06	-0.146497	0.0371137	0.998982
ENSGALG00000062806	ENSGALG00000062806	81.9714	0.251695	0.0373816	0.998982
ENSGALG00000010960	GALNT3	86.4361	-0.339082	0.0374253	0.998982
ENSGALG00000009898	GAB1	227.957	-0.231341	0.0375159	0.998982
ENSGALG00000030845	ENHO	22.4274	0.427537	0.0375583	0.998982
ENSGALG00000037423	PTPRK	2080.87	-0.166689	0.0375814	0.998982
ENSGALG00000000775	CTSS	795.656	0.335789	0.0382326	0.998982
ENSGALG00000015113	PTAR1	39.5614	-0.41422	0.0384677	0.998982
ENSGALG00000005551	DKK3	143.153	0.232757	0.0386296	0.998982
ENSGALG00000021569	C1QA	187.466	0.38067	0.0389972	0.998982
ENSGALG00000034317	SYNJ1	197.059	-0.25159	0.0390491	0.998982
ENSGALG00000008199	CTDSPL2	246.053	-0.236379	0.0390841	0.998982
ENSGALG00000038559	CD8A	65.4025	0.546171	0.0392177	0.998982
ENSGALG00000050198	LOC112532717	16.5869	-0.596821	0.0394708	0.998982
ENSGALG00000027874	CHAC1	28.1305	0.565121	0.0395291	0.998982
ENSGALG00000008145	TYW5	78.8388	0.244409	0.0397724	0.998982
ENSGALG00000060985	ENSGALG00000060985	22.3784	-0.474689	0.0397793	0.998982
ENSGALG00000063482	ENSGALG00000063482	271.136	0.199632	0.0398502	0.998982
ENSGALG00000006919	POF1B	52.423	-0.327275	0.0399057	0.998982
ENSGALG00000067471	ENSGALG00000067471	53.6969	1.81348	0.0399357	0.998982
ENSGALG00000008880	VTI1A	379.866	0.137148	0.0399758	0.998982
ENSGALG00000027641	DUSP14	262.736	0.173938	0.0400001	0.998982
ENSGALG00000025882	BUD13	227.938	0.221842	0.0400194	0.998982
ENSGALG00000006794	RAD50	232.824	-0.395406	0.0402891	0.998982
ENSGALG00000030008	HHEX	53.3776	0.304443	0.0402961	0.998982
ENSGALG00000012608	DAPK1	132.087	-0.272274	0.040527	0.998982
ENSGALG00000025950	PRKCA	858.103	-0.216543	0.0405893	0.998982
ENSGALG00000005589	SYNGR3	173.721	0.181052	0.0407882	0.998982
ENSGALG00000050946	LOC426064	112.015	0.328666	0.0408804	0.998982
ENSGALG00000003122	ZFAND2A	123.001	0.273532	0.0411214	0.998982
ENSGALG00000032930	NCL	2008.27	-0.175385	0.0411285	0.998982
ENSGALG00000009940	SLC35E3	457.938	-0.222083	0.0415082	0.998982
ENSGALG00000013715	DLC1	150.118	-0.31099	0.0417309	0.998982
ENSGALG00000015728	MUSK	28.0983	-0.542427	0.0417583	0.998982
ENSGALG00000014516	CPEB2	158.739	-0.291936	0.0418926	0.998982
ENSGALG00000009192	SLITRK2	188.432	-0.202066	0.0421523	0.998982
ENSGALG00000027932	SLF1	64.088	-0.404057	0.0421937	0.998982
ENSGALG00000066566	ENSGALG00000066566	55.5049	-0.355463	0.0422875	0.998982
ENSGALG00000062821	ENSGALG00000062821	20.1546	-0.460009	0.0423024	0.998982
ENSGALG00000004059	LRRC49	66.5538	-0.34506	0.0423223	0.998982
ENSGALG00000066324	ENSGALG00000066324	194.664	-0.257714	0.0425225	0.998982
ENSGALG00000020005	SFT2D1	613.02	0.187149	0.0425543	0.998982
ENSGALG00000046192	LOC100857191	92.6333	0.319871	0.0426266	0.998982
ENSGALG00000017250	ANKRD42	35.7055	-0.873466	0.0426686	0.998982
ENSGALG00000009733	SHFM1	546.747	0.168655	0.0427564	0.998982
ENSGALG00000033461	LOC771456	11.9876	0.532164	0.0427677	0.998982
ENSGALG00000050260	ENSGALG00000050260	20.4536	0.469717	0.0428755	0.998982
ENSGALG00000011548	PPP1R13B	407.261	-0.226406	0.0429349	0.998982
ENSGALG00000028145	BORCS6	242.671	0.258297	0.0429884	0.998982
ENSGALG00000030878	RPLP1	5513.44	0.283909	0.0429967	0.998982
ENSGALG00000006651	OGG1	59.3996	0.316937	0.0433079	0.998982
ENSGALG00000005042	IQSEC1	547.501	-0.354793	0.0433381	0.998982
ENSGALG00000010432	GSTZ1	612.754	0.317144	0.043452	0.998982
ENSGALG00000003548	BAIAP2L1	343.709	-0.241971	0.0434602	0.998982
ENSGALG00000042297	SSH3; ANKRD13D	586.762	0.26757	0.0435288	0.998982
ENSGALG00000046159	KNG1	122.842	-0.394428	0.043596	0.998982
ENSGALG00000011400	USP44	624.658	-0.207572	0.0438812	0.998982
ENSGALG00000050240	TBX21	85.7098	0.422122	0.0439946	0.998982
ENSGALG00000036390	PPP1R17	17.7216	0.5091	0.0439988	0.998982
ENSGALG00000006532	FOPNL	251.376	0.177161	0.0440442	0.998982
ENSGALG00000007862	CNTN3	23.4054	-0.460045	0.0440934	0.998982
ENSGALG00000008291	AP3S2	359.602	0.215813	0.0442285	0.998982
ENSGALG00000017227	SLC36A4	35.7463	0.374928	0.0442468	0.998982
ENSGALG00000066331	ENSGALG00000066331	137.685	0.421344	0.0443078	0.998982
ENSGALG00000058912	ENSGALG00000058912	243.578	-0.248049	0.0444165	0.998982
ENSGALG00000032419	ENSGALG00000032419	940.807	0.177207	0.0444526	0.998982
ENSGALG00000062130	ENSGALG00000062130	14.776	-0.6414	0.04447	0.998982
ENSGALG00000049538	RPS28	2120.42	0.276855	0.0445354	0.998982
ENSGALG00000010120	KIF2C	32.9218	-0.43988	0.0446245	0.998982
ENSGALG00000010117	SLC25A21	499.549	0.15756	0.0446722	0.998982
ENSGALG00000026373	KCNJ8	82.7107	0.286274	0.0447649	0.998982
ENSGALG00000033789	HSP90B1	4729.8	-0.293847	0.0447681	0.998982
ENSGALG00000008938	DCLRE1A	57.5591	-0.246523	0.0449589	0.998982
ENSGALG00000017062	NBEA	88.6785	-0.299893	0.045172	0.998982
ENSGALG00000030147	AFF4	382.341	-0.305343	0.0451987	0.998982
ENSGALG00000002682	BRD3	117.031	-0.2292	0.0452097	0.998982
ENSGALG00000007177	PTPRG	280.765	-0.205853	0.0452705	0.998982
ENSGALG00000010577	ARHGEF38	26.5538	-0.429111	0.0454123	0.998982
ENSGALG00000005638	IL2RG	125.837	0.345578	0.0454541	0.998982
ENSGALG00000047223	ENSGALG00000047223	49.5802	-0.291746	0.0455171	0.998982
ENSGALG00000048624	SGPP2	240.273	0.24023	0.0455681	0.998982
ENSGALG00000063798	ENSGALG00000063798	203.844	-0.537431	0.0455913	0.998982
ENSGALG00000066738	ENSGALG00000066738	394.227	-0.34254	0.0456097	0.998982
ENSGALG00000007124	POP5	155.619	0.257216	0.0456193	0.998982
ENSGALG00000009012	ZNF385B	10.2527	0.518887	0.0457912	0.998982
ENSGALG00000014729	DEPDC1B	8.09764	-0.66314	0.0457943	0.998982
ENSGALG00000058967	ENSGALG00000058967	277.522	-0.268543	0.0458592	0.998982
ENSGALG00000039880	RHEB	689.613	-0.144541	0.0458712	0.998982
ENSGALG00000014324	SLC2A14	396.607	0.215389	0.0460259	0.998982
ENSGALG00000063274	ENSGALG00000063274	1475.79	-0.401975	0.0460261	0.998982
ENSGALG00000008462	CDK3	9.11808	0.657604	0.0461823	0.998982
ENSGALG00000004771	C1QB	98.9557	0.386005	0.0462975	0.998982
ENSGALG00000029197	KIRREL3	30.1547	0.399162	0.0464104	0.998982
ENSGALG00000016289	DST	178.586	-0.435372	0.0465296	0.998982
ENSGALG00000007620	GFRA3	59.9669	-0.549187	0.0466143	0.998982
ENSGALG00000016442	RRM2	196.077	-0.794218	0.0467118	0.998982
ENSGALG00000005768	ETV5	210.159	-0.565587	0.0470751	0.998982
ENSGALG00000008572	LAMP2	2499.89	-0.14127	0.0472332	0.998982
ENSGALG00000003641	KAT6A	505.206	-0.254714	0.0473545	0.998982
ENSGALG00000062447	ENSGALG00000062447	103.853	-0.267213	0.0474267	0.998982
ENSGALG00000016667	AvBD10	353320	0.204678	0.0475851	0.998982
ENSGALG00000012263	NEMF	633.276	-0.159305	0.047617	0.998982
ENSGALG00000048923	CBARP	55.0757	0.308609	0.0477481	0.998982
ENSGALG00000054944	GULP1	30.6091	-0.55243	0.0477974	0.998982
ENSGALG00000004794	H2AFY2	14.1301	-0.497028	0.0478725	0.998982
ENSGALG00000056598	ENSGALG00000056598	12.6827	-0.481325	0.0479789	0.998982
ENSGALG00000026284	IKBIP	76.2451	-0.268667	0.048146	0.998982
ENSGALG00000057980	ENSGALG00000057980	1511.32	-0.251221	0.0482527	0.998982
ENSGALG00000005298	ST6GALNAC6	116.843	0.325352	0.0484675	0.998982
ENSGALG00000039263	PDE6G	43.2474	0.395455	0.0484938	0.998982
ENSGALG00000008167	KMT2E	1575.58	-0.327592	0.0484959	0.998982
ENSGALG00000013223	CLEC3A	51.8697	0.449398	0.0485939	0.998982
ENSGALG00000015858	DOPEY2	398.119	-0.243141	0.0486055	0.998982
ENSGALG00000000498	ACE	1696.31	0.270545	0.0487038	0.998982
ENSGALG00000003628	TLN2	631.995	-0.270694	0.0487923	0.998982
ENSGALG00000006799	AP2A2	1390.73	-0.168748	0.0488327	0.998982
ENSGALG00000065612	ENSGALG00000065612	91.8921	-0.474987	0.0489764	0.998982
ENSGALG00000003527	ARRDC2	214.683	0.270922	0.0490026	0.998982
ENSGALG00000042151	ENSGALG00000042151	160.345	-0.390776	0.0490718	0.998982
ENSGALG00000049949	LOC101749299	402.191	0.251386	0.0491137	0.998982
ENSGALG00000059646	ENSGALG00000059646	1251.67	0.294374	0.0491884	0.998982
ENSGALG00000058084	ENSGALG00000058084	31.5288	0.319278	0.0491899	0.998982
ENSGALG00000064852	ENSGALG00000064852	20.1313	0.455571	0.0492115	0.998982
ENSGALG00000061522	ENSGALG00000061522	20.7773	-0.502665	0.0493867	0.998982
ENSGALG00000014140	ARFGAP3	522.359	-0.235122	0.0495743	0.998982
ENSGALG00000044326	LOC426820	72.7088	0.34887	0.0496468	0.998982
ENSGALG00000003922	TOP2A	50.8582	-0.530517	0.0497106	0.998982
ENSGALG00000035879	ITGA7	37.813	0.391735	0.0497171	0.998982
ENSGALG00000001175	C4BPM	1409.96	0.0961661	0.0499289	0.998982
ENSGALG00000002913	BRI3BP	1429.86	-0.140099	0.0499351	0.998982
ENSGALG00000014999	MAP1B	30.9599	-0.454961	0.0500979	0.998982
ENSGALG00000007619	UBALD1	678.383	0.254737	0.0501789	0.998982
ENSGALG00000004986	CERCAM	21.8137	0.377603	0.0501829	0.998982
ENSGALG00000026663	CX3CL1	42.4619	0.325664	0.0501948	0.998982
ENSGALG00000066141	ENSGALG00000066141	76.8175	0.258433	0.0504084	0.998982
ENSGALG00000062028	ENSGALG00000062028	89.8195	-0.607864	0.0504619	0.998982
ENSGALG00000055706	ENSGALG00000055706	16.1215	-0.464241	0.0505471	0.998982
ENSGALG00000012197	ACMSD	613.059	-0.314379	0.0506046	0.998982
ENSGALG00000059481	ENSGALG00000059481	127.423	0.331819	0.0506969	0.998982
ENSGALG00000025844	AMT	185.903	0.298501	0.0507703	0.998982
ENSGALG00000001692	CAMSAP1	132.569	-0.298537	0.0507835	0.998982
ENSGALG00000058158	ENSGALG00000058158	137.73	0.284767	0.0509226	0.998982
ENSGALG00000054473	SLC13A3	12266.4	-0.182889	0.0511529	0.998982
ENSGALG00000060681	ENSGALG00000060681	436.875	0.235263	0.0513394	0.998982
ENSGALG00000012827	RIPK1	198.437	-0.235311	0.0516366	0.998982
ENSGALG00000066339	ENSGALG00000066339	28.3946	0.334329	0.0516482	0.998982
ENSGALG00000032590	NDE1	85.6228	-0.239798	0.0516954	0.998982
ENSGALG00000066451	ENSGALG00000066451	57.1097	-0.277356	0.0518197	0.998982
ENSGALG00000034288	PCLAF	78.597	-0.546292	0.0519407	0.998982
ENSGALG00000039032	FJX1	19.5821	0.556424	0.0519948	0.998982
ENSGALG00000006547	PROCR	45.0586	0.383834	0.0520144	0.998982
ENSGALG00000005530	VEZF1	489.784	-0.164822	0.0520671	0.998982
ENSGALG00000031518	DDIT3	32.5978	0.35637	0.052392	0.998982
ENSGALG00000055642	ENSGALG00000055642	49.1437	0.598014	0.0524421	0.998982
ENSGALG00000003842	GHRH	35.6833	-0.402889	0.0526757	0.998982
ENSGALG00000040807	DMTN	76.9	0.297966	0.0526859	0.998982
ENSGALG00000005470	PLPPR5	102.818	-0.372328	0.053015	0.998982
ENSGALG00000036896	CFAP43	57.5254	-0.349977	0.0530352	0.998982
ENSGALG00000053281	PKIA	255.92	0.248627	0.0533374	0.998982
ENSGALG00000051379	ENSGALG00000051379	40.5746	0.325245	0.0534186	0.998982
ENSGALG00000027050	SENP8	511.806	0.187916	0.053571	0.998982
ENSGALG00000008689	ENSGALG00000008689	322.971	-0.278647	0.053603	0.998982
ENSGALG00000016196	CBS	1638.52	0.584313	0.053605	0.998982
ENSGALG00000011448	ERI1	290.635	-0.146838	0.0536291	0.998982
ENSGALG00000002286	H3F3B	1947.61	0.13617	0.0537099	0.998982
ENSGALG00000034970	ENSGALG00000034970	37.8733	0.384078	0.053806	0.998982
ENSGALG00000001182	NCOA6	526.214	-0.270925	0.0538327	0.998982
ENSGALG00000010623	ORC1	434.19	-0.147405	0.0539674	0.998982
ENSGALG00000013197	GALNT12	96.6647	0.198465	0.0540385	0.998982
ENSGALG00000052976	LOC107051359	44.7288	0.318464	0.0540529	0.998982
ENSGALG00000063333	ENSGALG00000063333	48.3637	-0.401541	0.0541082	0.998982
ENSGALG00000060356	ENSGALG00000060356	11.7203	0.597948	0.054248	0.998982
ENSGALG00000008858	MDH1	13745.4	0.213447	0.0542655	0.998982
ENSGALG00000060489	ENSGALG00000060489	50.2215	1.31815	0.0544068	0.998982
ENSGALG00000051301	KHK	1523.43	0.281264	0.0544305	0.998982
ENSGALG00000017234	FOLH1	336.564	-0.290711	0.0544747	0.998982
ENSGALG00000007667	GPR158	71.6352	-0.520572	0.0546379	0.998982
ENSGALG00000051202	LOC107052453	14.5837	0.59674	0.0547259	0.998982
ENSGALG00000051392	CCDC142	78.3139	0.351952	0.0547462	0.998982
ENSGALG00000013817	SPIRE1	270.865	-0.244068	0.054891	0.998982
ENSGALG00000031758	SUGCT	1528.57	0.216192	0.0550103	0.998982
ENSGALG00000064451	ENSGALG00000064451	21.6796	0.359758	0.0550283	0.998982
ENSGALG00000012291	POLR2F	485.459	0.168206	0.0550596	0.998982
ENSGALG00000036466	MYO10	598.477	-0.304155	0.0551518	0.998982
ENSGALG00000016676	MCM3	89.5829	-0.404338	0.05533	0.998982
ENSGALG00000005094	GRAPL	47.5349	0.444632	0.0557237	0.998982
ENSGALG00000067299	ENSGALG00000067299	856.181	-0.332736	0.0558368	0.998982
ENSGALG00000001470	STOML1	94.3277	0.297661	0.0558617	0.998982
ENSGALG00000059538	ENSGALG00000059538	37.0949	0.379112	0.055952	0.998982
ENSGALG00000011174	PSMB1	993.946	0.156019	0.0559532	0.998982
ENSGALG00000052646	EXD3	85.5241	0.26217	0.0561978	0.998982
ENSGALG00000027295	NUDT2	154.915	0.194826	0.0562217	0.998982
ENSGALG00000011017	KLHL8	185.674	0.146227	0.0565332	0.998982
ENSGALG00000067785	ENSGALG00000067785	236.656	-0.220856	0.0566602	0.998982
ENSGALG00000058567	ENSGALG00000058567	429.4	0.324411	0.0566813	0.998982
ENSGALG00000004736	STAU1	985.716	-0.10822	0.05677	0.998982
ENSGALG00000026448	FAM96A	216.03	0.179219	0.0568572	0.998982
ENSGALG00000014847	MYOM1	94.4203	-0.360994	0.0571528	0.998982
ENSGALG00000034501	AQP10; ATP8B2	559.551	0.209929	0.0572099	0.998982
ENSGALG00000015334	ENSGALG00000015334	262.441	-0.215306	0.0572278	0.998982
ENSGALG00000017111	NUP58	163.228	-0.190609	0.0572459	0.998982
ENSGALG00000055398	ENSGALG00000055398	30.0968	-0.384081	0.0574928	0.998982
ENSGALG00000037519	C1orf35	78.3825	0.252306	0.057545	0.998982
ENSGALG00000013935	BCLAF1	683.224	-0.251616	0.0576627	0.998982
ENSGALG00000031534	ARID5B	338.926	-0.246261	0.057715	0.998982
ENSGALG00000010957	USP1	187.855	-0.218413	0.0578057	0.998982
ENSGALG00000009905	MDM1	118.212	-0.229284	0.0578114	0.998982
ENSGALG00000006246	MUL1L	332.773	0.25408	0.0578591	0.998982
ENSGALG00000012915	MCM4	133.222	-0.335055	0.0578722	0.998982
ENSGALG00000004850	ZMIZ1	282.904	-0.225668	0.0579182	0.998982
ENSGALG00000056679	ENSGALG00000056679	53.1978	-0.396602	0.0579516	0.998982
ENSGALG00000014880	PARP8	32.3276	0.335298	0.0581622	0.998982
ENSGALG00000041921	CWH43	670.282	0.113806	0.0582007	0.998982
ENSGALG00000037441	RPS27	2551.39	0.276245	0.0582673	0.998982
ENSGALG00000068288	ENSGALG00000068288	152.66	0.297651	0.0583368	0.998982
ENSGALG00000064002	ENSGALG00000064002	41.1047	0.343063	0.05847	0.998982
ENSGALG00000010224	GLIPR1L	164.792	0.319356	0.0586177	0.998982
ENSGALG00000008778	SPRED2	179.759	-0.255729	0.0586325	0.998982
ENSGALG00000002783	SLC43A2	3649.09	-0.29387	0.0588161	0.998982
ENSGALG00000050621	MRPS16	574.025	0.26031	0.0588398	0.998982
ENSGALG00000016986	LCP1	503.042	0.285561	0.0589833	0.998982
ENSGALG00000010835	DTX4	2071.12	0.223175	0.0589881	0.998982
ENSGALG00000044654	C22orf39	129.067	0.385745	0.0589954	0.998982
ENSGALG00000005886	WSCD1	15.0074	0.439679	0.0593778	0.998982
ENSGALG00000059584	ENSGALG00000059584	89.6005	0.312621	0.0594428	0.998982
ENSGALG00000048038	ENSGALG00000048038	114.884	0.199806	0.0597028	0.998982
ENSGALG00000009982	ZNF827	152.947	-0.302273	0.0597317	0.998982
ENSGALG00000006939	PFKP	473.248	0.171479	0.059852	0.998982
ENSGALG00000032717	LOC395551	14.2059	0.778779	0.0599153	0.998982
ENSGALG00000033178	KLF6	203.389	-0.225876	0.0599576	0.998982
ENSGALG00000068041	ENSGALG00000068041	133.001	0.293042	0.0600504	0.998982
ENSGALG00000009262	FGB	3045.83	-0.254213	0.0601844	0.998982
ENSGALG00000057106	ENSGALG00000057106	44.3042	-0.402568	0.0602398	0.998982
ENSGALG00000056839	ENSGALG00000056839	7.84905	-0.576227	0.06028	0.998982
ENSGALG00000000162	DMB1	82.2329	0.338799	0.0603677	0.998982
ENSGALG00000012903	PIGN	234.602	0.24358	0.060378	0.998982
ENSGALG00000033017	C2orf88	104.156	-0.212096	0.0604285	0.998982
ENSGALG00000023725	IER5	94.7773	0.266889	0.0605024	0.998982
ENSGALG00000031650	BBS9	72.8851	-0.235061	0.0605048	0.998982
ENSGALG00000022980	CDKN1B	590.101	0.147626	0.0605165	0.998982
ENSGALG00000012613	FBP1	9527.73	0.176363	0.0605171	0.998982
ENSGALG00000005737	SGSM2; TNFAIP1	157.443	-0.216009	0.0606491	0.998982
ENSGALG00000016549	CTPS2	229.286	-0.178701	0.0609485	0.998982
ENSGALG00000059146	ENSGALG00000059146	94.7806	0.322677	0.0610115	0.998982
ENSGALG00000021220	ENSGALG00000021220	21.5458	0.375962	0.061088	0.998982
ENSGALG00000005846	MPDZ	122.907	-0.330366	0.0611367	0.998982
ENSGALG00000031932	AGPAT3	1105.5	-0.216157	0.0611952	0.998982
ENSGALG00000005209	AQP1	52.9767	-0.47804	0.0612116	0.998982
ENSGALG00000007023	PRKAR2A	336.794	-0.246042	0.0612506	0.998982
ENSGALG00000065761	ENSGALG00000065761	114.934	0.199535	0.0613455	0.998982
ENSGALG00000031380	DENND3	112.839	-0.256288	0.0613508	0.998982
ENSGALG00000033259	SRSF5A	2701.05	-0.0956613	0.0613514	0.998982
ENSGALG00000013759	MRPL47	312.173	0.187035	0.0614582	0.998982
ENSGALG00000002622	FCHSD1	118.366	0.243311	0.0614786	0.998982
ENSGALG00000006843	NCBP2	765.64	-0.120343	0.0614808	0.998982
ENSGALG00000060945	ENSGALG00000060945	173.575	-0.385843	0.0615704	0.998982
ENSGALG00000029819	SCG2	92.1056	-0.304783	0.0615921	0.998982
ENSGALG00000011618	ADSS1	2292.96	-0.241325	0.0616725	0.998982
ENSGALG00000002771	CRIP1	241.672	0.323272	0.061801	0.998982
ENSGALG00000013881	C2orf42	186.46	0.170008	0.0618818	0.998982
ENSGALG00000031461	CTDP1	242.369	-0.286444	0.0619348	0.998982
ENSGALG00000030969	CLEC3B	1393.44	0.270499	0.0619431	0.998982
ENSGALG00000014789	MRPS36	518.13	0.125702	0.0619767	0.998982
ENSGALG00000061455	ENSGALG00000061455	42.6124	0.350843	0.0620622	0.998982
ENSGALG00000065026	ENSGALG00000065026	44.8632	-0.379001	0.0621408	0.998982
ENSGALG00000064444	ENSGALG00000064444	99.3227	0.191622	0.0624624	0.998982
ENSGALG00000049063	INAFM2	80.7972	0.2917	0.0625018	0.998982
ENSGALG00000008947	PAK5	88.2972	0.25628	0.0625037	0.998982
ENSGALG00000014944	GCNT4	671.669	0.113404	0.0625076	0.998982
ENSGALG00000024083	C8orf4	274.265	0.219845	0.0626302	0.998982
ENSGALG00000061914	ENSGALG00000061914	161.803	0.359299	0.0627215	0.998982
ENSGALG00000001823	HIKESHI	372.778	0.186119	0.0627859	0.998982
ENSGALG00000062214	ENSGALG00000062214	97.1635	0.258148	0.0629866	0.998982
ENSGALG00000011237	DPH3P1	349.413	0.195653	0.0630649	0.998982
ENSGALG00000047208	LOC424577	119.086	0.218574	0.063394	0.998982
ENSGALG00000007768	AURKB	19.5754	-0.565385	0.0634726	0.998982
ENSGALG00000035075	TAP1	269.81	0.301677	0.0635052	0.998982
ENSGALG00000009915	EML4	354.993	-0.214013	0.0635677	0.998982
ENSGALG00000043035	SHISA2	1265.13	0.245166	0.0636727	0.998982
ENSGALG00000009169	TRMT6	106.247	-0.307325	0.0637036	0.998982
ENSGALG00000034171	EPB41L1	924.287	-0.190541	0.0637429	0.998982
ENSGALG00000004767	ODF2	237.81	-0.152705	0.06389	0.998982
ENSGALG00000040279	RHCE	92.7901	0.345384	0.0639964	0.998982
ENSGALG00000037713	FNDC10	15.1131	-0.428903	0.0640419	0.998982
ENSGALG00000005670	SLMAP	673.336	-0.237766	0.0640537	0.998982
ENSGALG00000036743	MGAT3	333.56	0.177806	0.0640613	0.998982
ENSGALG00000036686	PLTP	219.523	-0.280905	0.0641082	0.998982
ENSGALG00000013546	GZMK	45.6161	0.506339	0.0641324	0.998982
ENSGALG00000016281	DMD	556.528	-0.221357	0.064161	0.998982
ENSGALG00000032206	ENSGALG00000032206	23.1603	0.465529	0.064183	0.998982
ENSGALG00000013967	NUDT5	270.825	0.145715	0.0642016	0.998982
ENSGALG00000034768	ESF1	139.523	-0.370994	0.0642806	0.998982
ENSGALG00000017276	ARHGEF5	194.914	-0.231053	0.0644482	0.998982
ENSGALG00000034910	ZDHHC18	38.4022	0.278249	0.0644493	0.998982
ENSGALG00000036659	NDUFAF8	127.417	0.301346	0.0644535	0.998982
ENSGALG00000037872	ATAD2B	257.711	-0.315421	0.0645322	0.998982
ENSGALG00000005188	FAM188B	671.312	-0.574412	0.0645636	0.998982
ENSGALG00000033811	PTPRN	57.1832	0.388195	0.0646589	0.998982
ENSGALG00000065933	ENSGALG00000065933	12.1471	-0.442944	0.064749	0.998982
ENSGALG00000021126	SLC2A11L1	3299.94	0.273001	0.06483	0.998982
ENSGALG00000010089	DPH2	66.8762	0.243049	0.0649883	0.998982
ENSGALG00000003374	ESRP2	1012.22	-0.120764	0.0650335	0.998982
ENSGALG00000001130	WBSCR17	168.657	-0.223764	0.0653554	0.998982
ENSGALG00000057700	ENSGALG00000057700	90.7312	0.2542	0.0653924	0.998982
ENSGALG00000011687	AHNAK2	26.3801	-0.48113	0.0653932	0.998982
ENSGALG00000010090	ENSGALG00000010090	89.4071	0.220442	0.0654091	0.998982
ENSGALG00000058564	ENSGALG00000058564	9.56274	0.514443	0.0655113	0.998982
ENSGALG00000049236	PEBP4	104.565	0.293999	0.0656365	0.998982
ENSGALG00000041034	MIA3	494.346	-0.194051	0.0656855	0.998982
ENSGALG00000038787	ADRA1D	8.50277	-0.522801	0.0657271	0.998982
ENSGALG00000065815	ENSGALG00000065815	23.884	0.384382	0.0657759	0.998982
ENSGALG00000003904	MLPH	465.633	0.247213	0.0658722	0.998982
ENSGALG00000063553	ENSGALG00000063553	9.97692	-0.563012	0.0658862	0.998982
ENSGALG00000052162	PPM1L	105.779	-0.189469	0.0660057	0.998982
ENSGALG00000006407	LOC378902	451.579	-0.221603	0.0660834	0.998982
ENSGALG00000016692	CENPQ	58.6026	-0.266773	0.0661978	0.998982
ENSGALG00000008838	FKBP15	691.37	-0.112045	0.0662285	0.998982
ENSGALG00000001382	CDC2L1	316.185	-0.19006	0.0664952	0.998982
ENSGALG00000053583	KMT5C	75.107	0.276461	0.0664964	0.998982
ENSGALG00000039434	PIAS2	308.979	-0.15083	0.0665365	0.998982
ENSGALG00000048399	LDHD	392.21	0.276092	0.066675	0.998982
ENSGALG00000006575	VIPR2	102.217	-0.46335	0.0668228	0.998982
ENSGALG00000057877	ENSGALG00000057877	16.2637	-0.524853	0.0668311	0.998982
ENSGALG00000030121	LOC769554	1116.05	-0.281755	0.0668931	0.998982
ENSGALG00000022696	KCNE3	13.0084	0.506158	0.0669713	0.998982
ENSGALG00000004494	CCNE1	177.374	0.1648	0.0670701	0.998982
ENSGALG00000062680	ENSGALG00000062680	10.934	0.495428	0.0670822	0.998982
ENSGALG00000016636	ARSH	40.5698	0.312181	0.0670893	0.998982
ENSGALG00000061385	ENSGALG00000061385	475.603	0.180848	0.0671143	0.998982
ENSGALG00000006608	LOC770392	92.1717	0.286163	0.0671212	0.998982
ENSGALG00000002605	MRPL17	548.877	0.251444	0.0673514	0.998982
ENSGALG00000041080	CHD7	164.494	-0.343885	0.0674064	0.998982
ENSGALG00000013900	MAP7	1195.44	-0.211321	0.0674319	0.998982
ENSGALG00000011621	IGF2R	1455.21	-0.247403	0.0674473	0.998982
ENSGALG00000010207	LARP1B	182.458	-0.229564	0.0674828	0.998982
ENSGALG00000008197	PGGT1B	280.447	0.21807	0.0674869	0.998982
ENSGALG00000045842	CDCA2	17.9655	-0.480648	0.067793	0.998982
ENSGALG00000002336	EP400	342.977	-0.216119	0.0679615	0.998982
ENSGALG00000052557	C4H4ORF46	93.1274	0.213843	0.0681201	0.998982
ENSGALG00000005369	BTBD10	158.8	-0.171524	0.0681597	0.998982
ENSGALG00000013627	SLC7A2	66.9062	0.480711	0.0681755	0.998982
ENSGALG00000011432	CDC42BPB	1523.01	-0.211701	0.0682336	0.998982
ENSGALG00000039628	AFAP1L1	63.9195	0.246588	0.0683744	0.998982
ENSGALG00000013741	SYTL3	123.212	0.380391	0.0683815	0.998982
ENSGALG00000036163	ZNF710	139.435	0.213819	0.0684096	0.998982
ENSGALG00000031325	TGFB1	173.094	0.192305	0.0684194	0.998982
ENSGALG00000016558	VEGFD	162.433	0.274161	0.0684962	0.998982
ENSGALG00000007907	CCDC157	23.3007	-0.40963	0.0686015	0.998982
ENSGALG00000051041	ENSGALG00000051041	41.0871	0.433252	0.0686354	0.998982
ENSGALG00000039576	KNSTRN	26.4178	-0.489079	0.0688478	0.998982
ENSGALG00000008018	SNAI1	27.3503	0.296314	0.0689477	0.998982
ENSGALG00000065950	ENSGALG00000065950	10.9651	0.767509	0.0692326	0.998982
ENSGALG00000039023	LOC427025	188.455	-0.422223	0.0693407	0.998982
ENSGALG00000006942	PIK3IP1	460.239	0.159666	0.0694073	0.998982
ENSGALG00000031960	LEF1	9.2151	0.556992	0.0694612	0.998982
ENSGALG00000037193	HECW1	521.177	-0.227228	0.0695136	0.998982
ENSGALG00000015442	FSD1L	21.4774	-0.372107	0.0695646	0.998982
ENSGALG00000062503	ENSGALG00000062503	25.7313	-0.396633	0.0698735	0.998982
ENSGALG00000016608	ADCY3	278.226	0.493732	0.0700647	0.998982
ENSGALG00000051055	LOC107050884	24.4703	0.49629	0.0701109	0.998982
ENSGALG00000005442	PALMD	118.744	-0.406131	0.0702091	0.998982
ENSGALG00000004610	SH2B3	252.522	0.167773	0.0704475	0.998982
ENSGALG00000003370	KIAA1191	1510.18	0.194453	0.0704949	0.998982
ENSGALG00000039170	LHFPL5	16.4549	0.511164	0.0705297	0.998982
ENSGALG00000035595	LOC107051909	70.3098	0.606262	0.0705507	0.998982
ENSGALG00000035047	LOC107052850	79.0299	0.298038	0.0706402	0.998982
ENSGALG00000050742	WHSC1	65.0011	-0.30359	0.0706465	0.998982
ENSGALG00000013575	IFI6	70.9545	0.43752	0.0706868	0.998982
ENSGALG00000004192	ENSGALG00000004192	200.991	-0.282819	0.0707072	0.998982
ENSGALG00000020805	LRRC8D	972.348	-0.198295	0.070929	0.998982
ENSGALG00000011139	CCDC85C	342.826	-0.194506	0.0709338	0.998982
ENSGALG00000057888	ENSGALG00000057888	6.92699	0.565276	0.071163	0.998982
ENSGALG00000008653	MGA	367.702	-0.301545	0.0712851	0.998982
ENSGALG00000010579	STON2	184.305	-0.216639	0.0713269	0.998982
ENSGALG00000028622	ENSGALG00000028622	26.3193	0.29712	0.0714891	0.998982
ENSGALG00000023131	PDXP	134.99	0.212555	0.0715983	0.998982
ENSGALG00000016720	CD2AP	726.134	-0.16156	0.0716597	0.998982
ENSGALG00000051325	LOC100857439; HIST2H3A; HIST1H3A	17.3838	0.430568	0.0717037	0.998982
ENSGALG00000021405	ENSGALG00000021405	231.118	0.187761	0.0717874	0.998982
ENSGALG00000058449	ENSGALG00000058449	18.3906	-0.507268	0.0718256	0.998982
ENSGALG00000016649	MTMR9	471.01	-0.146255	0.0718824	0.998982
ENSGALG00000058456	ENSGALG00000058456	8.96676	-0.820001	0.072247	0.998982
ENSGALG00000008263	CNTN4	31.492	0.283084	0.0723349	0.998982
ENSGALG00000028205	PRPF3	276.775	-0.15134	0.0725027	0.998982
ENSGALG00000012011	L3HYPDH	210.152	0.526218	0.0725034	0.998982
ENSGALG00000012085	ENSGALG00000012085	74.492	0.206222	0.0726672	0.998982
ENSGALG00000031546	CBLIF	194.659	0.501546	0.0729982	0.998982
ENSGALG00000026380	UBE2U	26.5975	-0.631182	0.0730062	0.998982
ENSGALG00000063687	ENSGALG00000063687	17.2621	-0.490932	0.0730734	0.998982
ENSGALG00000011811	SYNE2	1075.32	-0.232012	0.0734102	0.998982
ENSGALG00000005205	RNFT1	370.194	-0.126247	0.0734178	0.998982
ENSGALG00000062014	ENSGALG00000062014	31.1364	-0.408477	0.0734489	0.998982
ENSGALG00000005016	ZNF608	90.9908	-0.257611	0.0734654	0.998982
ENSGALG00000003333	GHDC	63.138	0.266575	0.0736478	0.998982
ENSGALG00000015846	SNAP91	418.654	-0.175337	0.0736956	0.998982
ENSGALG00000015122	TAF4B	13.6248	-0.513705	0.0738557	0.998982
ENSGALG00000007516	RBM27	261.289	-0.186929	0.07417	0.998982
ENSGALG00000010363	HERC3	908.248	-0.142599	0.0741989	0.998982
ENSGALG00000027287	HK3	25.2877	0.402395	0.0744655	0.998982
ENSGALG00000005096	B9D1	235.537	-0.14124	0.0744733	0.998982
ENSGALG00000029435	ENSGALG00000029435	1028.26	0.23922	0.0745136	0.998982
ENSGALG00000017038	PROSER1	195.188	-0.237484	0.0745862	0.998982
ENSGALG00000050353	ENSGALG00000050353	62.643	-0.459788	0.0746753	0.998982
ENSGALG00000010733	CEP170	46.6415	-0.284415	0.0748586	0.998982
ENSGALG00000005701	IP6K2	758.62	0.162342	0.0749165	0.998982
ENSGALG00000061068	ENSGALG00000061068	381.766	0.227405	0.0749383	0.998982
ENSGALG00000008874	SLC13A1	1352.11	-0.197634	0.0749449	0.998982
ENSGALG00000006404	ENSGALG00000006404	367.933	-0.273508	0.07507	0.998982
ENSGALG00000053829	ENSGALG00000053829	180.391	0.328657	0.0751285	0.998982
ENSGALG00000005757	IRF8	370.186	0.224022	0.0751672	0.998982
ENSGALG00000065787	ENSGALG00000065787	12.0237	0.497129	0.0751711	0.998982
ENSGALG00000025938	KIAA0513	269.944	0.149481	0.0752381	0.998982
ENSGALG00000023552	SPEF2	79.6436	-0.393426	0.0752831	0.998982
ENSGALG00000000220	APC	195.155	-0.331931	0.0753228	0.998982
ENSGALG00000002377	ENO1	28248.4	0.193631	0.0754073	0.998982
ENSGALG00000012416	ADAP1L	671.369	0.183082	0.0754423	0.998982
ENSGALG00000015078	MLLT3	48.4576	-0.282287	0.0754889	0.998982
ENSGALG00000059092	ENSGALG00000059092	547.535	0.196405	0.0756776	0.998982
ENSGALG00000039450	SOS1	533.226	-0.194094	0.0758352	0.998982
ENSGALG00000020417	ENSGALG00000020417	633.287	0.160322	0.075917	0.998982
ENSGALG00000004593	SULF2	1368.4	-0.264788	0.0759823	0.998982
ENSGALG00000045738	CISD3	257.503	0.275055	0.0762602	0.998982
ENSGALG00000061873	ENSGALG00000061873	56.9364	-0.395399	0.0762794	0.998982
ENSGALG00000035841	PRRC2C	1305.68	-0.250441	0.0762922	0.998982
ENSGALG00000060632	ENSGALG00000060632	14.803	-0.387397	0.0763317	0.998982
ENSGALG00000008150	RASAL1	33.8408	0.514379	0.0766769	0.998982
ENSGALG00000049224	ENSGALG00000049224	8.5151	0.551552	0.0767445	0.998982
ENSGALG00000036969	KLHL14	1372.42	-0.188382	0.0767673	0.998982
ENSGALG00000038939	ENSGALG00000038939	199.242	0.253809	0.0767873	0.998982
ENSGALG00000054939	RAPH1	123.97	-0.243573	0.0768563	0.998982
ENSGALG00000003228	OARD1	874.181	0.146842	0.0769668	0.998982
ENSGALG00000017171	CWF19L2	87.0399	-0.256666	0.076968	0.998982
ENSGALG00000006167	LOC107056693	365.608	-0.30766	0.0769948	0.998982
ENSGALG00000009006	STEAP1	292.685	-0.233289	0.0770504	0.998982
ENSGALG00000034168	WNT5A	65.544	0.222018	0.0771829	0.998982
ENSGALG00000028283	CCDC92B	145.048	0.231243	0.0772184	0.998982
ENSGALG00000007798	SHQ1	78.0925	-0.490303	0.0772841	0.998982
ENSGALG00000012207	CCNT2	189.733	-0.317806	0.0773006	0.998982
ENSGALG00000006469	ATP12A	495.824	-0.323338	0.077325	0.998982
ENSGALG00000006002	WHAMM	242.433	-0.239876	0.0774765	0.998982
ENSGALG00000033834	TRIP13	14.0892	-0.4274	0.0775102	0.998982
ENSGALG00000015842	TIAM1	137.898	-0.199575	0.0775591	0.998982
ENSGALG00000000856	EIF2D	414.293	-0.145577	0.0775789	0.998982
ENSGALG00000013605	CARMIL1	725.262	-0.162094	0.0776744	0.998982
ENSGALG00000055198	ENSGALG00000055198	10.1296	0.731929	0.0778728	0.998982
ENSGALG00000001153	AUTS2	260.9	-0.220286	0.077917	0.998982
ENSGALG00000052612	RPS27L	3780.66	0.27539	0.0780169	0.998982
ENSGALG00000015205	TYRP1	15.3904	0.518172	0.0780336	0.998982
ENSGALG00000036474	FAM32A	1155.98	0.146491	0.0780664	0.998982
ENSGALG00000047356	VASN	158.758	0.231197	0.07807	0.998982
ENSGALG00000016053	DYRK1A	297.615	-0.178283	0.0781283	0.998982
ENSGALG00000015366	MAT2L	107.283	-0.347278	0.0782875	0.998982
ENSGALG00000009239	TLR2	11.3026	-0.496321	0.0784019	0.998982
ENSGALG00000043826	ANXA11	1530.18	0.111168	0.0784032	0.998982
ENSGALG00000008519	NR2C2	296.273	-0.212864	0.078433	0.998982
ENSGALG00000015618	ENSGALG00000015618	54.8675	0.3726	0.078701	0.998982
ENSGALG00000047313	LOC107050382	595.01	0.414537	0.0787403	0.998982
ENSGALG00000014973	GPR156	103.067	0.375324	0.0787508	0.998982
ENSGALG00000016498	MFSD2B	14.2777	0.608413	0.0788076	0.998982
ENSGALG00000043971	LOC107050985	50.6359	0.437834	0.0788541	0.998982
ENSGALG00000050937	UXT	274.606	0.359471	0.0789379	0.998982
ENSGALG00000007766	KIAA1217	473.878	-0.18109	0.0789713	0.998982
ENSGALG00000017122	SGCG	137.101	0.326563	0.0790309	0.998982
ENSGALG00000011930	OVSTL	81.9742	-0.660308	0.0790472	0.998982
ENSGALG00000059681	ENSGALG00000059681	18.7503	0.43909	0.0791339	0.998982
ENSGALG00000010199	MFSD8	185.994	0.169129	0.0791594	0.998982
ENSGALG00000010118	MIPOL1	147.772	-0.221295	0.079303	0.998982
ENSGALG00000011342	FGD6	234.07	-0.278897	0.0793289	0.998982
ENSGALG00000066436	ENSGALG00000066436	40.8349	-0.316517	0.0793612	0.998982
ENSGALG00000004856	NUP62	260.469	-0.223416	0.0793764	0.998982
ENSGALG00000002289	CHAT	333.495	0.606955	0.0794386	0.998982
ENSGALG00000049287	ATP6V0E1	1243.7	0.195276	0.0795584	0.998982
ENSGALG00000068171	ENSGALG00000068171	103.458	0.265851	0.07957	0.998982
ENSGALG00000014222	NUP50	623.566	-0.221545	0.0795729	0.998982
ENSGALG00000042123	CLDN23	107.03	0.299463	0.0796414	0.998982
ENSGALG00000001183	MYH10	1145.13	-0.236928	0.0796504	0.998982
ENSGALG00000012739	HIVEP1	278.888	-0.269475	0.0796772	0.998982
ENSGALG00000008542	ADD3	1245.87	-0.181984	0.0798857	0.998982
ENSGALG00000012129	CCDC93	328.025	-0.216435	0.0800176	0.998982
ENSGALG00000055825	ENSGALG00000055825	33.3323	0.294488	0.0800338	0.998982
ENSGALG00000065123	ENSGALG00000065123	80.1969	0.323945	0.0800529	0.998982
ENSGALG00000003631	CPLANE1	127.456	-0.344832	0.0802576	0.998982
ENSGALG00000026089	SLC26A6	3012.9	-0.251306	0.0803056	0.998982
ENSGALG00000004276	CHST12	116.375	0.19702	0.0803428	0.998982
ENSGALG00000029927	STRBP	306	-0.23417	0.0804344	0.998982
ENSGALG00000063684	ENSGALG00000063684	142.162	0.168009	0.0804665	0.998982
ENSGALG00000002016	PRKCD	664.826	-0.219412	0.0805069	0.998982
ENSGALG00000027165	RSFR	112.529	0.36521	0.0805221	0.998982
ENSGALG00000067304	ENSGALG00000067304	98.7982	-0.381998	0.0805494	0.998982
ENSGALG00000011205	SMOC2	27.201	0.334344	0.080552	0.998982
ENSGALG00000000516	FANCA	9.80245	0.552863	0.0809508	0.998982
ENSGALG00000060047	ENSGALG00000060047	121.668	0.255919	0.0809682	0.998982
ENSGALG00000003345	PIBPPDD4L	49.0895	0.304794	0.0811333	0.998982
ENSGALG00000032808	NAA16	281.934	-0.248691	0.081164	0.998982
ENSGALG00000047517	ZNF653	92.3484	0.258842	0.0811855	0.998982
ENSGALG00000013655	ZDHHC2	159.557	-0.240326	0.0812249	0.998982
ENSGALG00000005017	DUSP13	36.046	-0.432565	0.0812294	0.998982
ENSGALG00000001651	TTI2	80.8257	0.238778	0.0813061	0.998982
ENSGALG00000029444	CLK2	177.716	-0.157996	0.081356	0.998982
ENSGALG00000040418	DGAT2	3807.82	0.282674	0.0814247	0.998982
ENSGALG00000016605	EFR3B	204.139	0.324002	0.0814829	0.998982
ENSGALG00000056098	ENSGALG00000056098	46.1655	0.299759	0.0815412	0.998982
ENSGALG00000032854	ACP5	45.0151	0.389826	0.0815437	0.998982
ENSGALG00000027864	NFKBIA	335.242	0.144273	0.081632	0.998982
ENSGALG00000049119	ZNF638	345.409	0.231875	0.0817158	0.998982
ENSGALG00000062048	ENSGALG00000062048	77.5049	-0.424038	0.0818253	0.998982
ENSGALG00000026210	POMK	438.649	0.135515	0.0819043	0.998982
ENSGALG00000014981	COX17	1129.19	0.174621	0.0819516	0.998982
ENSGALG00000006035	PDE3B	208.903	-0.210792	0.0823566	0.998982
ENSGALG00000054059	ENSGALG00000054059	191.658	-0.181106	0.0824499	0.998982
ENSGALG00000016409	KIDINS220	1175.73	-0.160916	0.082611	0.998982
ENSGALG00000055830	ENSGALG00000055830	72.9264	-0.272803	0.0828352	0.998982
ENSGALG00000004009	DHRS13	280.468	0.284959	0.0828892	0.998982
ENSGALG00000034507	CHST2	91.6617	0.280083	0.082937	0.998982
ENSGALG00000058052	ENSGALG00000058052	73.9953	0.313657	0.0830964	0.998982
ENSGALG00000038374	SNX20	36.2969	0.392083	0.0832981	0.998982
ENSGALG00000004515	ENSGALG00000004515	15.0138	-0.633026	0.083318	0.998982
ENSGALG00000005241	DYNC1LI2	571.915	-0.187931	0.0835023	0.998982
ENSGALG00000009896	TRERF1	351.284	-0.1812	0.0835362	0.998982
ENSGALG00000037526	USHBP1	48.7334	0.336337	0.0835938	0.998982
ENSGALG00000016926	KLF12	93.6561	-0.239438	0.0836047	0.998982
ENSGALG00000065554	ENSGALG00000065554	262.615	0.201351	0.0837424	0.998982
ENSGALG00000014746	TRPV6	316.911	-0.358993	0.0838265	0.998982
ENSGALG00000020322	GCNA	12.4994	-0.426369	0.0838642	0.998982
ENSGALG00000000606	ARL8A	467.405	0.157861	0.0838903	0.998982
ENSGALG00000013129	RPRD1A	262.125	-0.262281	0.0839519	0.998982
ENSGALG00000067756	ENSGALG00000067756	65.2874	-0.250661	0.0839582	0.998982
ENSGALG00000010925	FAM126A	268.198	0.28901	0.0840411	0.998982
ENSGALG00000014751	ADAMTS6	13.2001	-0.515253	0.0840772	0.998982
ENSGALG00000007539	ANKRD2	16.2066	0.420758	0.0841104	0.998982
ENSGALG00000024332	CDC34	163.306	0.183858	0.0841133	0.998982
ENSGALG00000064160	ENSGALG00000064160	14.239	-0.593295	0.0841759	0.998982
ENSGALG00000040297	NBL1	324.99	0.243263	0.0842269	0.998982
ENSGALG00000023670	NAALADL2	80.8284	-0.405928	0.084806	0.998982
ENSGALG00000057350	ENSGALG00000057350	16.3752	0.411269	0.0848092	0.998982
ENSGALG00000054319	ELOVL6	644.713	-0.298162	0.0849619	0.998982
ENSGALG00000047102	SAPCD2	35.2534	-0.400091	0.0851382	0.998982
ENSGALG00000051442	TSC22D1	630.275	0.107432	0.0854947	0.998982
ENSGALG00000023142	PTGER3	665.323	0.170392	0.086131	0.998982
ENSGALG00000062658	ENSGALG00000062658	51.6022	-0.42494	0.0862242	0.998982
ENSGALG00000027908	CYP2U1	228.135	-0.220037	0.0862875	0.998982
ENSGALG00000027068	HDGFRP2	700.534	-0.134214	0.0864426	0.998982
ENSGALG00000006261	SELENOF	1736.13	0.126563	0.0864894	0.998982
ENSGALG00000058840	ENSGALG00000058840	565.514	0.158471	0.086562	0.998982
ENSGALG00000035493	POC1B	229.164	-0.195031	0.0867158	0.998982
ENSGALG00000029244	SMAP2	252.892	0.148665	0.0867817	0.998982
ENSGALG00000047167	ENSGALG00000047167	83.3571	0.311177	0.0869894	0.998982
ENSGALG00000029659	BPHL	3125.1	-0.176899	0.0872177	0.998982
ENSGALG00000043421	ZMYM2	298.542	-0.245965	0.0872639	0.998982
ENSGALG00000019967	MTFR2	38.2679	-0.294434	0.0872933	0.998982
ENSGALG00000015124	KCTD1	398.297	0.156292	0.0873948	0.998982
ENSGALG00000011612	GC	30.0693	-1.13581	0.0874564	0.998982
ENSGALG00000062194	ENSGALG00000062194	12.2641	0.624483	0.087459	0.998982
ENSGALG00000027777	CNN2	102.819	0.230659	0.0876004	0.998982
ENSGALG00000005379	SGSM1	19.194	-0.34743	0.0876328	0.998982
ENSGALG00000054198	ENSGALG00000054198	232.959	-0.226873	0.0877542	0.998982
ENSGALG00000053916	ABCB1	552.007	-0.284912	0.0877751	0.998982
ENSGALG00000043287	CAV1	45.9043	0.248892	0.0877996	0.998982
ENSGALG00000015809	RNF103	364.435	0.119045	0.0879339	0.998982
ENSGALG00000009346	HN1L	921.077	-0.189474	0.0880073	0.998982
ENSGALG00000001099	ANKHD1	779.925	-0.180353	0.0880304	0.998982
ENSGALG00000048601	LRRC66	7.85826	-0.627604	0.0881637	0.998982
ENSGALG00000009092	STON1	143.648	-0.235772	0.0882056	0.998982
ENSGALG00000010653	SMYD3	89.6846	0.263033	0.0883167	0.998982
ENSGALG00000016284	TAB3	315.988	-0.23636	0.0883666	0.998982
ENSGALG00000003986	PITHD1	259.257	0.225266	0.0884463	0.998982
ENSGALG00000042220	PRUNE1	310.611	0.275827	0.0886991	0.998982
ENSGALG00000000814	HNRNPR	1017.83	-0.151601	0.0887359	0.998982
ENSGALG00000006054	CALCA	14.5558	-0.531499	0.0888101	0.998982
ENSGALG00000010774	SSBP3	678.959	0.135098	0.0889475	0.998982
ENSGALG00000013829	REPS1	1505.49	-0.146642	0.0889943	0.998982
ENSGALG00000008496	VPS18	423.058	0.143463	0.0891274	0.998982
ENSGALG00000007663	KDM3B	593.125	-0.12205	0.089183	0.998982
ENSGALG00000030376	DHRS3	829.621	0.19621	0.0891881	0.998982
ENSGALG00000015486	COQ3	242.937	0.223816	0.0894249	0.998982
ENSGALG00000038416	ENSGALG00000038416	22.2796	-0.432695	0.0897233	0.998982
ENSGALG00000010785	ACOT11	1389.41	0.204045	0.0897871	0.998982
ENSGALG00000058216	ENSGALG00000058216	19.4396	-0.401694	0.0897992	0.998982
ENSGALG00000066577	ENSGALG00000066577	21.0678	-0.548183	0.0898376	0.998982
ENSGALG00000028664	CKS1B	53.2517	-0.385656	0.0898469	0.998982
ENSGALG00000039072	LOC425431	353.958	0.192049	0.0899195	0.998982
ENSGALG00000041121	SLIT2	242.647	-0.274387	0.0899661	0.998982
ENSGALG00000010977	FAM221A	65.1452	-0.290397	0.0900386	0.998982
ENSGALG00000051335	INO80C	123.561	-0.228359	0.0900897	0.998982
ENSGALG00000006712	RSPH14	19.9265	-0.412251	0.0901155	0.998982
ENSGALG00000002069	FAM214B	111.266	0.164688	0.0902227	0.998982
ENSGALG00000050332	ENSGALG00000050332	37.3924	0.441215	0.0902404	0.998982
ENSGALG00000022950	MRPL35	564.687	0.169883	0.0902763	0.998982
ENSGALG00000049181	ENSGALG00000049181	277.916	0.124967	0.0903457	0.998982
ENSGALG00000033090	VDR	735.445	-0.203017	0.0903471	0.998982
ENSGALG00000008808	DTD1	196.126	0.181196	0.090359	0.998982
ENSGALG00000055238	ENSGALG00000055238	169.194	-0.199048	0.0906292	0.998982
ENSGALG00000005070	AP3M1	2438.4	0.111214	0.090661	0.998982
ENSGALG00000037353	TMEM131	460.522	-0.219087	0.0906743	0.998982
ENSGALG00000009403	GRK5	13.4918	-0.399482	0.0907759	0.998982
ENSGALG00000011254	SATB1	32.1206	-0.384791	0.0908716	0.998982
ENSGALG00000047761	LOC769729	130.4	0.228304	0.0911382	0.998982
ENSGALG00000050848	ENSGALG00000050848	10.4098	0.43026	0.0911799	0.998982
ENSGALG00000014501	FGFBP2	21.352	-0.388965	0.0913706	0.998982
ENSGALG00000021271	MPZL3	295.904	0.201357	0.0913862	0.998982
ENSGALG00000041094	SYT1	25.1681	-0.313827	0.0915308	0.998982
ENSGALG00000001972	PRPF38B	221.305	-0.239549	0.0915805	0.998982
ENSGALG00000012808	CDYL	73.6369	-0.253667	0.0919099	0.998982
ENSGALG00000007186	TMEM268	58.7705	0.324281	0.0922876	0.998982
ENSGALG00000007119	DAGLB	182.179	-0.12791	0.0923278	0.998982
ENSGALG00000036677	ITSN1	369.793	-0.262075	0.092356	0.998982
ENSGALG00000015091	HAUS6	93.0999	-0.209762	0.0923721	0.998982
ENSGALG00000059770	ENSGALG00000059770	118.089	-0.688281	0.0924549	0.998982
ENSGALG00000027418	HINT1	216.458	0.288101	0.0925611	0.998982
ENSGALG00000011990	ENSGALG00000011990	113.508	-0.288381	0.0926279	0.998982
ENSGALG00000012339	ATL1	162.332	0.172641	0.092642	0.998982
ENSGALG00000038393	DMB2	93.2849	0.312629	0.0926739	0.998982
ENSGALG00000001252	CREB3L3	1339.41	0.173396	0.0926824	0.998982
ENSGALG00000030810	PPP4R3B	451.137	-0.204006	0.092685	0.998982
ENSGALG00000012919	YARS2	253.178	0.142168	0.0927894	0.998982
ENSGALG00000053999	VPS37D	431.551	0.318264	0.0928178	0.998982
ENSGALG00000016312	POLA1	80.7433	-0.245775	0.0928479	0.998982
ENSGALG00000000785	HYAL1	372.426	0.242889	0.0929876	0.998982
ENSGALG00000054244	NDUFAF3	397.595	0.26245	0.0930402	0.998982
ENSGALG00000054776	ENSGALG00000054776	20.4711	-0.431695	0.0931765	0.998982
ENSGALG00000012916	DROSHA	152.72	-0.163661	0.0931834	0.998982
ENSGALG00000051796	ANKRD31	32.6416	-0.405878	0.0931944	0.998982
ENSGALG00000028444	TMEM178B	10.8886	0.680122	0.0932635	0.998982
ENSGALG00000012484	RIF1	575.366	-0.25067	0.0932915	0.998982
ENSGALG00000065805	ENSGALG00000065805	15.6516	0.382899	0.0932931	0.998982
ENSGALG00000005688	DNASE1L3	45.3054	0.362834	0.0933091	0.998982
ENSGALG00000011505	MARK3	549.563	-0.131969	0.093377	0.998982
ENSGALG00000050796	ACBD4	844.642	0.318369	0.0933962	0.998982
ENSGALG00000058608	ENSGALG00000058608	162.176	0.152915	0.0934362	0.998982
ENSGALG00000067229	ENSGALG00000067229	42.0028	-0.339701	0.0934727	0.998982
ENSGALG00000049027	LOC107054036	236.022	-0.273911	0.0935887	0.998982
ENSGALG00000053552	IER5L	245.309	0.224562	0.0935975	0.998982
ENSGALG00000056078	ENSGALG00000056078	28.5339	-0.296148	0.0936645	0.998982
ENSGALG00000014391	CCDC149	73.8741	-0.263163	0.0936799	0.998982
ENSGALG00000063162	ENSGALG00000063162	35.1471	0.30365	0.0936989	0.998982
ENSGALG00000058862	ENSGALG00000058862	36.7659	0.381944	0.0937248	0.998982
ENSGALG00000001439	RANBP10	415.56	-0.216178	0.0937371	0.998982
ENSGALG00000012464	SOUL	85.023	-0.256955	0.0939576	0.998982
ENSGALG00000005725	CSF1R	272.58	0.134064	0.0939764	0.998982
ENSGALG00000037812	USP43	404.087	0.207269	0.0940291	0.998982
ENSGALG00000005173	TUBD1	90.6123	0.240232	0.094085	0.998982
ENSGALG00000002993	CA10	26.6763	-0.351934	0.094326	0.998982
ENSGALG00000058836	ENSGALG00000058836	11.3483	0.441844	0.0944124	0.998982
ENSGALG00000002893	STC2	61.0944	0.302359	0.0945213	0.998982
ENSGALG00000035068	DNAJC13	841.562	-0.209007	0.0945664	0.998982
ENSGALG00000057926	ENSGALG00000057926	21.5342	-0.422889	0.0947088	0.998982
ENSGALG00000005905	ZDHHC4	110.285	-0.189518	0.0947548	0.998982
ENSGALG00000068100	ENSGALG00000068100	40.3751	-0.248484	0.0947897	0.998982
ENSGALG00000012561	PKP4	629.94	-0.135539	0.0948617	0.998982
ENSGALG00000053152	LOC107051263	87.7997	0.198215	0.0949171	0.998982
ENSGALG00000008308	BHLHE40	645.69	0.269875	0.0950236	0.998982
ENSGALG00000039499	LRRCC1	32.7744	-0.5009	0.0950434	0.998982
ENSGALG00000009282	ELMSAN1	120.207	-0.187219	0.0950615	0.998982
ENSGALG00000058753	ENSGALG00000058753	75.5011	-0.93273	0.0951294	0.998982
ENSGALG00000057040	ENSGALG00000057040	390.925	0.223464	0.0951889	0.998982
ENSGALG00000014793	DLGAP1	39.0014	0.336632	0.0952994	0.998982
ENSGALG00000041365	SALL4	98.8142	-0.211276	0.0953064	0.998982
ENSGALG00000055636	ENSGALG00000055636	19.4964	0.383101	0.0953389	0.998982
ENSGALG00000012525	FMNL2	533.199	-0.163777	0.0953986	0.998982
ENSGALG00000023348	HPDL	31.6719	0.353524	0.0954332	0.998982
ENSGALG00000006430	MED15	221.824	-0.199403	0.0954743	0.998982
ENSGALG00000010124	RPS8	12580.8	0.172474	0.0954803	0.998982
ENSGALG00000057517	ENSGALG00000057517	95.1075	-0.263413	0.0956401	0.998982
ENSGALG00000006088	DCTN5	643.314	0.15295	0.0957686	0.998982
ENSGALG00000035636	PHYH	12726.6	0.180751	0.0958994	0.998982
ENSGALG00000048133	ENSGALG00000048133	13.6747	0.494573	0.0959086	0.998982
ENSGALG00000006034	PITPNM3	91.3894	-0.237753	0.0960485	0.998982
ENSGALG00000002099	PFKFB4	784.266	-0.1233	0.0960914	0.998982
ENSGALG00000016241	ATP6AP2	2440.52	-0.123277	0.0961427	0.998982
ENSGALG00000001025	GOLGA1	180.132	-0.259058	0.0961524	0.998982
ENSGALG00000062350	ENSGALG00000062350	1669.87	0.292909	0.0962108	0.998982
ENSGALG00000013720	FBXO15	40.9698	0.277556	0.0963963	0.998982
ENSGALG00000006037	MCM2	124.35	-0.296646	0.0964968	0.998982
ENSGALG00000066587	ENSGALG00000066587	30.3356	0.28581	0.0965878	0.998982
ENSGALG00000014298	RFC1	266.997	-0.227427	0.0968306	0.998982
ENSGALG00000062563	ENSGALG00000062563	176.16	0.242341	0.0970057	0.998982
ENSGALG00000039865	HAX1	302.784	0.210862	0.0970588	0.998982
ENSGALG00000005807	IPO7	2048.81	-0.187913	0.0971052	0.998982
ENSGALG00000026605	BAG2	139.228	0.314173	0.0971546	0.998982
ENSGALG00000063638	ENSGALG00000063638	46.5955	0.275209	0.0972204	0.998982
ENSGALG00000002439	BDP1	142.565	-0.33837	0.0972266	0.998982
ENSGALG00000065895	ENSGALG00000065895	22.3451	-0.430625	0.0972601	0.998982
ENSGALG00000036497	SOX4	213.343	0.213428	0.0974974	0.998982
ENSGALG00000012105	EXOC5	461.666	-0.157769	0.0975334	0.998982
ENSGALG00000002595	GPX4	2493.92	0.240717	0.0975652	0.998982
ENSGALG00000037072	CCDC90B	220.533	-0.176846	0.0976169	0.998982
ENSGALG00000009569	TLK1	332.322	-0.247041	0.0976326	0.998982
ENSGALG00000016582	PBK	49.0128	-0.642014	0.0977901	0.998982
ENSGALG00000063359	ENSGALG00000063359	59.7355	-0.574583	0.0979717	0.998982
ENSGALG00000056503	ENSGALG00000056503	15.6512	-0.400257	0.0980007	0.998982
ENSGALG00000003294	ATAD5	42.9914	-0.406362	0.0980599	0.998982
ENSGALG00000011280	EEA1	223.291	-0.322219	0.0980836	0.998982
ENSGALG00000009842	RASSF3	884.058	-0.119882	0.0983588	0.998982
ENSGALG00000047908	ZFAND3	745.032	-0.101633	0.098545	0.998982
ENSGALG00000038667	MRPS12	611.738	0.277911	0.0986298	0.998982
ENSGALG00000014071	ITPR2	897.823	-0.190863	0.0987046	0.998982
ENSGALG00000004336	INPPL1B	44.9973	0.443839	0.0987847	0.998982
ENSGALG00000008313	NAPB	41.4426	-0.241796	0.0988171	0.998982
ENSGALG00000003396	NFATC3	559.73	-0.25719	0.098883	0.998982
ENSGALG00000067364	ENSGALG00000067364	9.23581	-0.491756	0.098887	0.998982
ENSGALG00000010298	DCTN6	667.702	0.223562	0.0989319	0.998982
ENSGALG00000056911	ENSGALG00000056911	40.3652	0.28425	0.0990248	0.998982
ENSGALG00000017002	FNDC3A	719.131	-0.131529	0.099093	0.998982
ENSGALG00000005121	TAF4	113.652	-0.279262	0.0993106	0.998982
ENSGALG00000059215	ENSGALG00000059215	18.6992	0.476166	0.0993134	0.998982
ENSGALG00000030609	REXO4	123.172	-0.182021	0.0993399	0.998982
ENSGALG00000006343	ACTA2	535.736	0.202219	0.0993602	0.998982
ENSGALG00000020921	TTLL6	109.942	0.268455	0.0994081	0.998982
ENSGALG00000042572	TIMM10B	95.4985	0.277861	0.0994774	0.998982
ENSGALG00000030245	ENSGALG00000030245	56.8992	0.312574	0.0994847	0.998982
ENSGALG00000032803	LOC776507	39.9999	0.268809	0.099507	0.998982
ENSGALG00000025668	LOC112532946	19.207	-0.508985	0.0995088	0.998982
ENSGALG00000043799	DSCC1	46.9146	-0.378653	0.0996963	0.998982
ENSGALG00000065972	ENSGALG00000065972	329.286	0.215697	0.0997183	0.998982
ENSGALG00000059586	ENSGALG00000059586	19.2203	0.594963	0.0997777	0.998982
ENSGALG00000029276	PPP1R19B	224.338	0.200708	0.0997942	0.998982
ENSGALG00000059515	ENSGALG00000059515	21.7473	-0.498404	0.0998363	0.998982
ENSGALG00000012874	DENND11	505.773	0.142658	0.0999863	0.998982
ENSGALG00000040823	CHRAC1	188.506	0.183123	0.100004	0.998982
ENSGALG00000055462	ENSGALG00000055462	149.261	-0.251874	0.100401	0.998982
ENSGALG00000059413	ENSGALG00000059413	33.7142	0.299409	0.100503	0.998982
ENSGALG00000056158	ENSGALG00000056158	564.782	0.178113	0.100513	0.998982
ENSGALG00000010098	SLC6A9	106.76	0.60173	0.100553	0.998982
ENSGALG00000033271	PFKM	15.2672	-0.366603	0.100619	0.998982
ENSGALG00000015032	CD274	21.14	0.386165	0.100649	0.998982
ENSGALG00000003106	TOX2	11.3517	0.481146	0.100686	0.998982
ENSGALG00000058758	ENSGALG00000058758	13.6084	0.688303	0.10074	0.998982
ENSGALG00000058013	ENSGALG00000058013	27.3153	-0.420321	0.10082	0.998982
ENSGALG00000002581	HTATIP2	73.9243	0.304876	0.101206	0.998982
ENSGALG00000031284	PTPRM	221.94	-0.210097	0.101209	0.998982
ENSGALG00000036789	ADGRL2	462.191	-0.205202	0.101324	0.998982
ENSGALG00000052743	ARL4C	112.555	0.242915	0.101353	0.998982
ENSGALG00000038154	YAP1	1472.81	-0.128231	0.101714	0.998982
ENSGALG00000031789	GMCL1	342.477	0.141564	0.10174	0.998982
ENSGALG00000040152	CCNJL	36.4596	0.297777	0.101744	0.998982
ENSGALG00000042784	TPPP	314.874	-0.333236	0.101752	0.998982
ENSGALG00000004477	ENSGALG00000004477	766.227	-0.266168	0.10181	0.998982
ENSGALG00000002407	HYDIN	11.1023	0.593331	0.101811	0.998982
ENSGALG00000010370	MED12L	90.6366	-0.178869	0.102079	0.998982
ENSGALG00000055982	ENSGALG00000055982	16.8222	0.358327	0.102083	0.998982
ENSGALG00000060119	ENSGALG00000060119	34.9669	0.374975	0.102098	0.998982
ENSGALG00000008582	ADAM23	43.0162	-0.304936	0.102185	0.998982
ENSGALG00000037716	UBA52	4417.91	0.213845	0.102214	0.998982
ENSGALG00000014773	ERBIN	767.798	-0.254883	0.102226	0.998982
ENSGALG00000022871	HHLA2	1131.61	-0.270977	0.102246	0.998982
ENSGALG00000066792	ENSGALG00000066792	44.3222	-0.251164	0.102419	0.998982
ENSGALG00000045427	UPP2	15.2228	0.484671	0.102525	0.998982
ENSGALG00000009082	COQ8A	1403.9	-0.166209	0.102571	0.998982
ENSGALG00000014974	MIB1	247.776	-0.209851	0.102732	0.998982
ENSGALG00000034989	CEP112	128.03	-0.23854	0.102801	0.998982
ENSGALG00000042134	PIEZO2	24.0907	-0.356413	0.102839	0.998982
ENSGALG00000008304	STN1	115.714	-0.357073	0.102859	0.998982
ENSGALG00000015128	AQP4	223.253	0.518658	0.102965	0.998982
ENSGALG00000033780	ENSGALG00000033780	796.549	0.133378	0.102984	0.998982
ENSGALG00000038820	MRPL55	205.751	0.208412	0.103049	0.998982
ENSGALG00000052425	BATF3	27.0866	0.340912	0.10312	0.998982
ENSGALG00000013061	PAPD7	111.201	-0.205941	0.103149	0.998982
ENSGALG00000043613	TXNDC16	188.829	0.163895	0.103239	0.998982
ENSGALG00000029512	SPTBN1	3044.81	-0.253416	0.103271	0.998982
ENSGALG00000033908	SLC10A4	27.154	0.363103	0.103375	0.998982
ENSGALG00000010924	NFIA	117.484	-0.247834	0.103544	0.998982
ENSGALG00000057007	ENSGALG00000057007	130.624	-0.376769	0.103548	0.998982
ENSGALG00000034988	RDH5	87.3379	0.256719	0.103563	0.998982
ENSGALG00000046858	MOGS	182.285	0.282361	0.10363	0.998982
ENSGALG00000009861	RD3	21.8444	0.388495	0.103645	0.998982
ENSGALG00000015409	PROS1	1185.96	-0.226197	0.103837	0.998982
ENSGALG00000041423	MAP7D3	476.52	-0.199572	0.104315	0.998982
ENSGALG00000067096	ENSGALG00000067096	15.4956	0.484622	0.10433	0.998982
ENSGALG00000006425	SLC6A6	745.848	0.26687	0.104453	0.998982
ENSGALG00000015605	BACH2	33.0101	-0.296885	0.104534	0.998982
ENSGALG00000042555	STAMBP	707.557	-0.24784	0.104629	0.998982
ENSGALG00000001062	GGT7	32.2581	0.34602	0.104713	0.998982
ENSGALG00000040561	GPR171	8.43964	0.589443	0.104753	0.998982
ENSGALG00000056973	ENSGALG00000056973	135.451	-0.217498	0.104783	0.998982
ENSGALG00000034903	LOC101748312	164.566	0.179497	0.104792	0.998982
ENSGALG00000033063	GINS2	11.2006	-0.537602	0.104823	0.998982
ENSGALG00000058039	ENSGALG00000058039	25.2328	-0.597542	0.105012	0.998982
ENSGALG00000031853	PIGBOS1	163.671	0.318474	0.105049	0.998982
ENSGALG00000006690	ECHDC3	1421.33	0.147933	0.105058	0.998982
ENSGALG00000060087	ENSGALG00000060087	37.8732	-0.389924	0.105126	0.998982
ENSGALG00000041500	LOC107055485	75.5673	0.27144	0.105192	0.998982
ENSGALG00000043016	CD6	10.6449	0.505521	0.105234	0.998982
ENSGALG00000033932	BF1	7760	0.287844	0.105243	0.998982
ENSGALG00000049951	SPOCK2	137.018	0.27879	0.105268	0.998982
ENSGALG00000058943	ENSGALG00000058943	388.602	0.425196	0.105334	0.998982
ENSGALG00000041205	LOC107056275	58.2027	0.306603	0.105597	0.998982
ENSGALG00000036106	SMPD1	1391.59	0.264533	0.105694	0.998982
ENSGALG00000067282	ENSGALG00000067282	512.586	0.124598	0.105715	0.998982
ENSGALG00000009332	ENSGALG00000009332	408.477	-0.252318	0.10578	0.998982
ENSGALG00000034225	DEAF1	66.9126	0.214436	0.105841	0.998982
ENSGALG00000012173	LGALS3	1392.2	0.188192	0.105864	0.998982
ENSGALG00000056393	ENSGALG00000056393	776.101	0.174892	0.105986	0.998982
ENSGALG00000038612	ENSGALG00000038612	67.3222	-0.294967	0.106084	0.998982
ENSGALG00000001109	GTSF1	249.027	0.296061	0.106147	0.998982
ENSGALG00000004740	TMOD2	132.544	0.144471	0.106407	0.998982
ENSGALG00000005953	RPAP2	110.396	-0.266492	0.10643	0.998982
ENSGALG00000010030	ENSGALG00000010030	399.309	-0.268537	0.10647	0.998982
ENSGALG00000048539	BHLHE41	25.3752	0.292152	0.106532	0.998982
ENSGALG00000057602	ENSGALG00000057602	147.874	0.289333	0.106722	0.998982
ENSGALG00000006044	MAB21L4	27.3582	0.314899	0.1068	0.998982
ENSGALG00000047203	ENSGALG00000047203	317.671	-0.403186	0.106832	0.998982
ENSGALG00000000189	YTHDC2	245.52	-0.220338	0.107044	0.998982
ENSGALG00000041213	ARHGAP17	861.871	-0.125022	0.107112	0.998982
ENSGALG00000006717	OVOA	961.047	0.185255	0.107265	0.998982
ENSGALG00000019987	LRP11	29.6545	0.258143	0.107269	0.998982
ENSGALG00000006583	LSP1P1	275.291	0.237742	0.10739	0.998982
ENSGALG00000039186	LOC420480	91.1473	0.189158	0.107571	0.998982
ENSGALG00000043280	EXOC8	267.978	0.120079	0.107594	0.998982
ENSGALG00000014753	CENPK	9.62997	-0.465676	0.107602	0.998982
ENSGALG00000002028	GPRC5B	63.8603	-0.286484	0.10763	0.998982
ENSGALG00000068027	ENSGALG00000068027	20.7802	-0.406743	0.107752	0.998982
ENSGALG00000044814	CCDC14	34.968	-0.425268	0.107886	0.998982
ENSGALG00000010088	RALGAPA1	344.54	-0.266492	0.107987	0.998982
ENSGALG00000009139	TMEM185B	535.841	0.107854	0.107989	0.998982
ENSGALG00000057137	ENSGALG00000057137	32.6418	0.422817	0.108136	0.998982
ENSGALG00000046992	MCRIP2	942.685	0.21897	0.108156	0.998982
ENSGALG00000063987	ENSGALG00000063987	14.017	-0.40634	0.108177	0.998982
ENSGALG00000045540	CLC2DL5	221.237	0.506154	0.108288	0.998982
ENSGALG00000037361	KLF8	124.909	0.231907	0.108289	0.998982
ENSGALG00000046559	PDCD1	17.4942	0.553832	0.108349	0.998982
ENSGALG00000016318	PCYT1B	26.9923	0.344345	0.10843	0.998982
ENSGALG00000056986	ENSGALG00000056986	18.1868	-0.321288	0.108454	0.998982
ENSGALG00000015776	GABRR2	7.91464	0.516243	0.108483	0.998982
ENSGALG00000010857	DAB1	2079.94	-0.238632	0.108532	0.998982
ENSGALG00000016721	PLCXD1	239.146	0.207309	0.108652	0.998982
ENSGALG00000002931	REG4	72.2307	-0.77361	0.108704	0.998982
ENSGALG00000016391	CNKSR2	49.5103	-0.32369	0.108788	0.998982
ENSGALG00000065248	ENSGALG00000065248	8.96959	-0.454281	0.108824	0.998982
ENSGALG00000015333	PCGF3	252.628	-0.294362	0.108974	0.998982
ENSGALG00000057680	ENSGALG00000057680	7.34542	0.803574	0.108979	0.998982
ENSGALG00000030847	FZD2	91.1299	0.217001	0.109044	0.998982
ENSGALG00000049536	ART1	23.1822	0.438945	0.109129	0.998982
ENSGALG00000020260	PGRMC1	7148.17	0.133345	0.109163	0.998982
ENSGALG00000014128	A4GALT	1991.58	0.106929	0.109377	0.998982
ENSGALG00000045122	AKR1B1	2291.95	0.178059	0.109429	0.998982
ENSGALG00000030460	TBC1D31	143.402	-0.250334	0.10948	0.998982
ENSGALG00000011124	ARHGAP24	2131.71	-0.136799	0.109497	0.998982
ENSGALG00000007109	APOA4	520.183	0.563654	0.109529	0.998982
ENSGALG00000010185	HSPA4L	818.409	-0.17262	0.10954	0.998982
ENSGALG00000058628	ENSGALG00000058628	8.09312	0.559706	0.109565	0.998982
ENSGALG00000007161	LRRK2	233.209	-0.252322	0.109635	0.998982
ENSGALG00000007416	CD3E	342.722	0.308648	0.109686	0.998982
ENSGALG00000005346	PPIC	369.947	0.136791	0.109701	0.998982
ENSGALG00000006474	SKP1	4917.94	0.115124	0.109782	0.998982
ENSGALG00000037504	CFAP36	194.74	-0.257417	0.1098	0.998982
ENSGALG00000039316	FAM120C	1990.14	-0.164892	0.109849	0.998982
ENSGALG00000015683	GNG10	43.1599	0.24455	0.109946	0.998982
ENSGALG00000043572	FAM89A	518.507	0.218557	0.109947	0.998982
ENSGALG00000009207	TRIM2	48.9924	-0.331531	0.110002	0.998982
ENSGALG00000002706	XRN1	388.837	-0.319936	0.110122	0.998982
ENSGALG00000040908	HIP1	183.379	0.141308	0.110257	0.998982
ENSGALG00000014581	BORCS8	311.876	0.158928	0.110274	0.998982
ENSGALG00000011838	GUCY2C	76.3001	0.525604	0.11036	0.998982
ENSGALG00000005652	ENSGALG00000005652	448.746	-0.211409	0.110537	0.998982
ENSGALG00000065577	ENSGALG00000065577	17.0047	0.342746	0.110593	0.998982
ENSGALG00000004302	NDUFA10	3299.37	0.151889	0.110594	0.998982
ENSGALG00000037811	NRSN1	252.433	0.243116	0.110737	0.998982
ENSGALG00000007114	APOA1	31209.1	0.24724	0.110788	0.998982
ENSGALG00000063489	ENSGALG00000063489	25.5397	0.444442	0.110818	0.998982
ENSGALG00000042009	HMMR	9.80824	-0.544002	0.110845	0.998982
ENSGALG00000011329	AFDN	739.654	-0.215799	0.110999	0.998982
ENSGALG00000009843	INTS7	229.271	-0.115477	0.111108	0.998982
ENSGALG00000033883	PCDH7	63.9833	-0.294155	0.111317	0.998982
ENSGALG00000040869	LOC100858984	11.0032	0.434517	0.111382	0.998982
ENSGALG00000002147	SIKE1	677.268	0.169653	0.111735	0.998982
ENSGALG00000058414	ENSGALG00000058414	14.8934	0.45865	0.111764	0.998982
ENSGALG00000057529	ENSGALG00000057529	241.598	-0.222199	0.111765	0.998982
ENSGALG00000037479	IGSF21	289.572	-0.253632	0.111776	0.998982
ENSGALG00000042986	RNASEL	443.492	0.122492	0.11183	0.998982
ENSGALG00000008401	ASB13	621.967	0.171045	0.111965	0.998982
ENSGALG00000006092	ZGPAT	280.51	0.113832	0.112028	0.998982
ENSGALG00000030677	ABCG2	374.315	0.18578	0.11208	0.998982
ENSGALG00000016491	APOB	18307.3	-0.408009	0.112182	0.998982
ENSGALG00000003435	PGC	10.6055	0.539807	0.112258	0.998982
ENSGALG00000015066	WASF1	17.6064	-0.335581	0.112319	0.998982
ENSGALG00000007528	TCERG1	499.948	-0.193594	0.112489	0.998982
ENSGALG00000041078	MID1IP1	265.748	0.16537	0.112491	0.998982
ENSGALG00000023626	NTN1	164.797	0.325303	0.11277	0.998982
ENSGALG00000046828	ENSGALG00000046828	672.521	0.29224	0.112877	0.998982
ENSGALG00000004057	HMGCL	1081.81	0.152975	0.112913	0.998982
ENSGALG00000003219	TMEM231	738.435	0.183971	0.112927	0.998982
ENSGALG00000006069	SMTNL2	60.4559	-0.187678	0.113113	0.998982
ENSGALG00000029024	TCF21	355.165	0.137844	0.113305	0.998982
ENSGALG00000038714	NDUFB7	923.934	0.301334	0.113359	0.998982
ENSGALG00000047242	ENSGALG00000047242	10.4679	0.437036	0.113363	0.998982
ENSGALG00000010081	SH3D19	218.371	-0.179576	0.113365	0.998982
ENSGALG00000050494	ZNFY3	20.0339	-0.343177	0.113453	0.998982
ENSGALG00000005195	OSBPL2	647.52	-0.180725	0.113696	0.998982
ENSGALG00000057873	ENSGALG00000057873	9.55184	0.534559	0.11383	0.998982
ENSGALG00000062677	ENSGALG00000062677	791.323	-0.178121	0.11403	0.998982
ENSGALG00000007389	ANKRD40	108.249	-0.16848	0.114053	0.998982
ENSGALG00000025382	MIR1647	7.73196	0.515599	0.114064	0.998982
ENSGALG00000015000	LYAR	94.8233	-0.291447	0.114119	0.998982
ENSGALG00000016651	TDH	285.184	0.219099	0.11433	0.998982
ENSGALG00000007989	ADNP	823.993	-0.249173	0.11446	0.998982
ENSGALG00000039500	GSPT2	849.625	-0.115529	0.114477	0.998982
ENSGALG00000014691	PHAX	247.212	-0.23542	0.114926	0.998982
ENSGALG00000015226	LOC421106	112.734	-0.188635	0.115061	0.998982
ENSGALG00000011682	CNOT4	237.28	-0.173596	0.115111	0.998982
ENSGALG00000005487	CCDC12	562.295	0.134008	0.11525	0.998982
ENSGALG00000011484	CMTM8	588.153	0.187727	0.115331	0.998982
ENSGALG00000001750	MAT2B	699.985	0.119513	0.115353	0.998982
ENSGALG00000040632	SDHAF2	371.471	0.224133	0.115392	0.998982
ENSGALG00000033529	CPNE9; BRPF1	185.658	0.172249	0.1155	0.998982
ENSGALG00000052506	SLC25A44	297.134	0.247854	0.115573	0.998982
ENSGALG00000016420	SH3KBP1	674.68	-0.149076	0.115608	0.998982
ENSGALG00000002599	ARHGEF39	16.2395	-0.541073	0.115692	0.998982
ENSGALG00000001115	MMEL1	74.6223	-0.304147	0.115702	0.998982
ENSGALG00000013609	MTRF1L	81.8565	-0.212689	0.115904	0.998982
ENSGALG00000004897	GTSE1	11.8535	-0.684889	0.116028	0.998982
ENSGALG00000017195	PGR	34.016	0.330826	0.116095	0.998982
ENSGALG00000006968	HNF1A	625.833	-0.178905	0.11613	0.998982
ENSGALG00000037497	CABP2	39.3915	0.233195	0.116267	0.998982
ENSGALG00000049231	DNAJC22	902.1	0.291165	0.116651	0.998982
ENSGALG00000010593	GALC	183.332	0.202856	0.116815	0.998982
ENSGALG00000031895	SDK2	24.5932	0.348618	0.116831	0.998982
ENSGALG00000023451	TRPM7	410.534	-0.25261	0.116836	0.998982
ENSGALG00000039411	ENSGALG00000039411	15.1792	0.537601	0.116845	0.998982
ENSGALG00000005951	VPS29L	31.2637	0.349858	0.116979	0.998982
ENSGALG00000002201	PPL	333.201	0.284507	0.117045	0.998982
ENSGALG00000039811	NIPA1	141.763	-0.176455	0.117111	0.998982
ENSGALG00000024486	C4orf48	295.164	0.163412	0.117191	0.998982
ENSGALG00000005215	ENSGALG00000005215	30.7331	-0.458484	0.117446	0.998982
ENSGALG00000001157	DENND1A	237.416	-0.135978	0.117528	0.998982
ENSGALG00000005441	NFIB	150.344	-0.210975	0.117588	0.998982
ENSGALG00000000233	SP2	119.961	-0.197454	0.1177	0.998982
ENSGALG00000012688	ENSGALG00000012688	181.542	0.130282	0.117712	0.998982
ENSGALG00000035287	STAM	219.665	-0.227057	0.117797	0.998982
ENSGALG00000062707	ENSGALG00000062707	130.343	-0.258604	0.117847	0.998982
ENSGALG00000048263	MEPCE	308.205	0.204118	0.117893	0.998982
ENSGALG00000014085	TM7SF3	88.5155	0.191975	0.117905	0.998982
ENSGALG00000004916	DRC3	16.6985	0.421916	0.117936	0.998982
ENSGALG00000010703	C14orf159	454.014	0.192841	0.117969	0.998982
ENSGALG00000000470	LMNB2	317.653	-0.19651	0.118029	0.998982
ENSGALG00000004150	MYO1E	297.993	-0.223487	0.118124	0.998982
ENSGALG00000063876	ENSGALG00000063876	42.3995	-0.345582	0.118434	0.998982
ENSGALG00000005547	PIK3AP1	466.185	-0.207079	0.118513	0.998982
ENSGALG00000007021	PCNT	197.42	-0.424865	0.118557	0.998982
ENSGALG00000006826	KLHL25	117.251	0.252145	0.118663	0.998982
ENSGALG00000008022	TAPBP	1026.24	0.260674	0.118731	0.998982
ENSGALG00000042587	ENSGALG00000042587	64.0904	0.242432	0.118795	0.998982
ENSGALG00000028409	SNRPGP15	302.573	0.170117	0.118863	0.998982
ENSGALG00000001389	TTLL11	76.2528	-0.164527	0.119409	0.998982
ENSGALG00000007703	Lnx2b	1441.01	-0.156362	0.119452	0.998982
ENSGALG00000061667	ENSGALG00000061667	11.1448	-0.502914	0.119582	0.998982
ENSGALG00000014860	YES1	1477.1	-0.227107	0.119784	0.998982
ENSGALG00000010285	MRPL14	660.89	0.13667	0.119817	0.998982
ENSGALG00000003136	IKZF2	32.6762	-0.268702	0.119882	0.998982
ENSGALG00000055192	ENSGALG00000055192	22.778	-0.328751	0.120071	0.998982
ENSGALG00000061906	ENSGALG00000061906	14.1537	0.44477	0.120241	0.998982
ENSGALG00000005554	ADIPOQ	23.4347	-0.378863	0.120305	0.998982
ENSGALG00000016055	KCNJ15	1343.63	-0.233321	0.120371	0.998982
ENSGALG00000061195	ENSGALG00000061195	8.6323	0.4923	0.120398	0.998982
ENSGALG00000012784	TXNDC5	248.589	0.143057	0.120416	0.998982
ENSGALG00000016912	EDNRB	298.248	-0.177939	0.120695	0.998982
ENSGALG00000008037	HORMAD2	37.4457	-0.339671	0.120713	0.998982
ENSGALG00000006597	DZIP1L	115.753	0.159807	0.120737	0.998982
ENSGALG00000035281	WAC	631.129	-0.188666	0.120988	0.998982
ENSGALG00000048723	ENSGALG00000048723	54.2085	0.265468	0.121083	0.998982
ENSGALG00000015103	CCDC171	16.3517	-0.352538	0.121125	0.998982
ENSGALG00000011814	ATF7IP	276.53	-0.186319	0.121312	0.998982
ENSGALG00000023812	CCNI2	82.8424	0.195019	0.121585	0.998982
ENSGALG00000028627	TIMP3	897.857	0.137126	0.121646	0.998982
ENSGALG00000008555	MXI1	357.667	0.142842	0.121844	0.998982
ENSGALG00000002964	DHX37	409.601	-0.146725	0.122052	0.998982
ENSGALG00000037991	ENSGALG00000037991	458.006	0.220663	0.122234	0.998982
ENSGALG00000033385	COPS8	785.882	0.123811	0.122373	0.998982
ENSGALG00000003154	TXNDC11	445.101	-0.137659	0.122399	0.998982
ENSGALG00000011686	SEMA5B	109.995	0.300332	0.122484	0.998982
ENSGALG00000050272	REEP4	22.4806	-0.402976	0.122485	0.998982
ENSGALG00000008850	TTLL7	56.0599	-0.281531	0.12267	0.998982
ENSGALG00000016202	HSF2BP	15.0442	-0.418014	0.123002	0.998982
ENSGALG00000017447	OSTF1	782.764	0.107399	0.123115	0.998982
ENSGALG00000005398	HAGH	9958.29	0.127507	0.123125	0.998982
ENSGALG00000020538	MFSD7	30.6739	-0.289479	0.123164	0.998982
ENSGALG00000016665	FDFT1	2556.84	-0.419016	0.123213	0.998982
ENSGALG00000008957	MSH6	234.227	-0.155689	0.123222	0.998982
ENSGALG00000035785	LOC425347	48.5232	-0.291173	0.123269	0.998982
ENSGALG00000005969	ANTXRL	22.2459	0.317971	0.123299	0.998982
ENSGALG00000012882	KDSR	1054.38	-0.121172	0.123352	0.998982
ENSGALG00000032588	ARPC1B	271.364	0.201229	0.123559	0.998982
ENSGALG00000027658	TESK1	109.417	0.180167	0.123609	0.998982
ENSGALG00000010973	TRA2A	909.245	-0.146515	0.123686	0.998982
ENSGALG00000036821	HSF1	112.223	-0.28544	0.124256	0.998982
ENSGALG00000047904	LOC107049459	28.6689	0.283629	0.12436	0.998982
ENSGALG00000029508	SMIM19	447.011	0.162629	0.124407	0.998982
ENSGALG00000039895	EPHA2	67.3783	-0.244334	0.124407	0.998982
ENSGALG00000010674	DCTD	91.2171	-0.256455	0.124419	0.998982
ENSGALG00000038733	TRAK1	1073.7	-0.115792	0.12448	0.998982
ENSGALG00000008120	TLE3	177.113	-0.187907	0.124619	0.998982
ENSGALG00000042016	ATG101	475.508	0.206967	0.124752	0.998982
ENSGALG00000016936	TDRD3	294.904	-0.220977	0.125004	0.998982
ENSGALG00000010641	SCCPDH	2593.02	0.0860382	0.125092	0.998982
ENSGALG00000043103	PKNOX2	48.9419	-0.284544	0.125117	0.998982
ENSGALG00000055446	ENSGALG00000055446	11.1693	0.657938	0.125239	0.998982
ENSGALG00000017009	KPNA3	538.321	-0.153656	0.125299	0.998982
ENSGALG00000007887	AAGAB	779.931	-0.099548	0.125321	0.998982
ENSGALG00000050692	CBX8	61.3378	0.202605	0.125336	0.998982
ENSGALG00000002551	CFAP70	128.417	-0.18747	0.125372	0.998982
ENSGALG00000068228	ENSGALG00000068228	7.59824	-0.592187	0.125377	0.998982
ENSGALG00000039159	LOC429098	4300.83	-0.574106	0.125669	0.998982
ENSGALG00000034973	FZD7	132.417	-0.273938	0.125693	0.998982
ENSGALG00000027520	LOC112532477	9.35161	-0.692576	0.125733	0.998982
ENSGALG00000004467	CLIP1	616.313	-0.257795	0.125942	0.998982
ENSGALG00000037043	PIK3C2B	90.7494	-0.227456	0.126126	0.998982
ENSGALG00000006855	MELTF	2352.11	0.123103	0.126285	0.998982
ENSGALG00000026332	LOC431092	11.5007	0.418527	0.126347	0.998982
ENSGALG00000013408	TMF1	338.343	-0.264411	0.126416	0.998982
ENSGALG00000035299	TOMM20	1547.7	0.132416	0.126433	0.998982
ENSGALG00000011356	ERICH3	845.911	-0.211818	0.126542	0.998982
ENSGALG00000015190	GTPBP8	279.345	0.149312	0.126567	0.998982
ENSGALG00000065929	ENSGALG00000065929	23.6692	0.964501	0.126578	0.998982
ENSGALG00000005660	NF1	771.07	-0.227136	0.12665	0.998982
ENSGALG00000003906	MPHOSPH10	90.7537	-0.282859	0.126652	0.998982
ENSGALG00000011326	STK16	163.453	0.229353	0.126677	0.998982
ENSGALG00000027476	PLEKHG5	78.2661	0.202488	0.126774	0.998982
ENSGALG00000037065	SC5D	600.901	-0.286235	0.12678	0.998982
ENSGALG00000048493	ENSGALG00000048493	158.608	-0.452823	0.12686	0.998982
ENSGALG00000036754	CHKA	564.469	-0.163788	0.126961	0.998982
ENSGALG00000005509	DPYD	2379.97	-0.145915	0.127001	0.998982
ENSGALG00000039685	GMEB2	167.84	0.165803	0.12702	0.998982
ENSGALG00000042723	LOC112533096	92.1933	0.313132	0.127032	0.998982
ENSGALG00000005063	ST6GALNAC4	114.771	0.289351	0.127038	0.998982
ENSGALG00000062841	ENSGALG00000062841	14.8603	-0.380106	0.127094	0.998982
ENSGALG00000014372	SLC34A2	20.1811	-0.309968	0.127224	0.998982
ENSGALG00000060995	ENSGALG00000060995	480.441	0.126151	0.127283	0.998982
ENSGALG00000037941	ENSGALG00000037941	520.328	0.395146	0.127329	0.998982
ENSGALG00000039219	ADAMTS14	116.109	0.170359	0.127523	0.998982
ENSGALG00000040260	LOC100857858	1039.27	0.230897	0.127564	0.998982
ENSGALG00000014938	ABHD3	248.682	-0.197088	0.127571	0.998982
ENSGALG00000040351	LOC776173	28.075	0.341392	0.127579	0.998982
ENSGALG00000000977	MAPKAP1	258.941	-0.168458	0.127844	0.998982
ENSGALG00000004190	RNF34	764.005	0.130516	0.12792	0.998982
ENSGALG00000000790	DNAJC8	640.913	-0.0956902	0.128146	0.998982
ENSGALG00000058706	ENSGALG00000058706	58.6232	0.231132	0.128186	0.998982
ENSGALG00000034741	ETNPPL	2691.1	0.306755	0.128294	0.998982
ENSGALG00000003297	HDAC1	689.091	0.0922134	0.128388	0.998982
ENSGALG00000005103	GDPD1	422.107	-0.161851	0.128717	0.998982
ENSGALG00000011642	ANKRD17	667.087	-0.221738	0.128758	0.998982
ENSGALG00000007193	HRASLS	83.7221	-0.737917	0.128773	0.998982
ENSGALG00000062921	ENSGALG00000062921	122.549	-0.376819	0.128872	0.998982
ENSGALG00000008367	MDK	59.9281	0.263579	0.128975	0.998982
ENSGALG00000068429	ENSGALG00000068429	78.4667	-0.682501	0.12904	0.998982
ENSGALG00000007511	ITGB2	300.001	0.222037	0.129083	0.998982
ENSGALG00000026677	F10	51.6373	-0.260505	0.129286	0.998982
ENSGALG00000015901	SENP6	316.326	-0.256899	0.12951	0.998982
ENSGALG00000033079	RRAGC	447.896	0.100915	0.129548	0.998982
ENSGALG00000062254	ENSGALG00000062254	14.0247	-0.377627	0.129693	0.998982
ENSGALG00000009686	PPP1R9A	225.249	-0.203571	0.129869	0.998982
ENSGALG00000043806	DNAH10	158.609	-0.332364	0.130051	0.998982
ENSGALG00000040759	CPXM1	22.5538	0.367715	0.130116	0.998982
ENSGALG00000005977	BTBD8	20.7193	-0.420597	0.130129	0.998982
ENSGALG00000067781	ENSGALG00000067781	30.0726	-0.298325	0.130221	0.998982
ENSGALG00000061833	ENSGALG00000061833	11.7183	-1.02714	0.130344	0.998982
ENSGALG00000060488	ENSGALG00000060488	8.42671	0.476342	0.130375	0.998982
ENSGALG00000012526	PRPF40A	497.522	-0.136344	0.130405	0.998982
ENSGALG00000042797	LOC421419	268.605	0.138878	0.130445	0.998982
ENSGALG00000059628	ENSGALG00000059628	1211.71	0.271052	0.130548	0.998982
ENSGALG00000060019	ENSGALG00000060019	36.6575	0.343592	0.130558	0.998982
ENSGALG00000010752	CDCP2	64.6098	0.400804	0.130646	0.998982
ENSGALG00000061675	ENSGALG00000061675	37.2048	0.342333	0.130652	0.998982
ENSGALG00000046656	PMVK	115.113	0.230549	0.130662	0.998982
ENSGALG00000012299	ANKRD54	455.107	0.116859	0.130693	0.998982
ENSGALG00000001374	ENSGALG00000001374	545.992	0.0986638	0.130843	0.998982
ENSGALG00000033500	PDCD6IP	1434.75	-0.144534	0.130852	0.998982
ENSGALG00000053631	KIF12	831.755	0.144437	0.130866	0.998982
ENSGALG00000011488	CMTM7	83.6272	0.185891	0.130892	0.998982
ENSGALG00000028267	GOLPH3	626.932	-0.0963167	0.13093	0.998982
ENSGALG00000006622	FRA10AC1	103.69	-0.26621	0.130975	0.998982
ENSGALG00000063429	ENSGALG00000063429	15.4248	-0.440173	0.131059	0.998982
ENSGALG00000038780	ENSGALG00000038780	411.551	-0.263382	0.131105	0.998982
ENSGALG00000016774	NPAS2	8.73348	0.419803	0.131248	0.998982
ENSGALG00000003029	ENSGALG00000003029	335.998	0.212678	0.131473	0.998982
ENSGALG00000064134	ENSGALG00000064134	83.7619	0.213109	0.131509	0.998982
ENSGALG00000010562	CEP128	10.626	-0.447041	0.131604	0.998982
ENSGALG00000027963	COX7C	1647.49	0.160625	0.131665	0.998982
ENSGALG00000002127	LSM10	67.2001	0.299439	0.131741	0.998982
ENSGALG00000015959	SMAP1	484.718	-0.077482	0.131847	0.998982
ENSGALG00000003625	NDUFS5	1053.8	0.206981	0.131989	0.998982
ENSGALG00000005139	CLTC	4368.91	-0.162001	0.132071	0.998982
ENSGALG00000017219	C11orf54	2879.75	0.113972	0.132073	0.998982
ENSGALG00000007112	CERS3	38.9291	-0.292558	0.13214	0.998982
ENSGALG00000030481	RAB40C	196.659	0.169307	0.132181	0.998982
ENSGALG00000012148	ATG14	589.931	-0.200214	0.1322	0.998982
ENSGALG00000026221	ENDOG	247.88	0.186495	0.132239	0.998982
ENSGALG00000039861	PLXNB2	1642.82	-0.237454	0.132375	0.998982
ENSGALG00000037164	ZFHX4	28.4746	-0.322786	0.132554	0.998982
ENSGALG00000006113	ZNF326	338.164	-0.21941	0.132592	0.998982
ENSGALG00000065630	ENSGALG00000065630	29.9842	0.271896	0.132712	0.998982
ENSGALG00000067585	ENSGALG00000067585	70.3816	-0.249944	0.132731	0.998982
ENSGALG00000054794	ENSGALG00000054794	39.4527	-0.420636	0.132867	0.998982
ENSGALG00000014701	RAP1GAP3	218.274	0.131563	0.133044	0.998982
ENSGALG00000043641	JUND	435.312	0.271435	0.133179	0.998982
ENSGALG00000042340	GTF2H1	364.83	-0.18287	0.133259	0.998982
ENSGALG00000013708	CYB5A	11862.5	0.122638	0.133486	0.998982
ENSGALG00000055252	ENSGALG00000055252	15.2586	0.314413	0.133505	0.998982
ENSGALG00000014508	CD38	147.146	0.154506	0.133599	0.998982
ENSGALG00000068407	ENSGALG00000068407	11.1351	-0.401341	0.133618	0.998982
ENSGALG00000039068	RSF1	207.356	-0.255293	0.133706	0.998982
ENSGALG00000002102	LOC112533211	8.37684	0.570554	0.133786	0.998982
ENSGALG00000053464	CCDC191	81.1771	-0.238255	0.133984	0.998982
ENSGALG00000037138	KCNQ1	135.301	-0.239123	0.134275	0.998982
ENSGALG00000019509	CCDC102B	9.4458	-0.483164	0.134371	0.998982
ENSGALG00000005402	DYNLRB2	96.4074	0.290609	0.134449	0.998982
ENSGALG00000066312	ENSGALG00000066312	45.1429	-0.326282	0.134548	0.998982
ENSGALG00000014727	PDE4D	59.2413	-0.271221	0.134664	0.998982
ENSGALG00000056363	ENSGALG00000056363	17.7225	0.432635	0.134672	0.998982
ENSGALG00000049835	S1PR3	10.2291	0.445375	0.134715	0.998982
ENSGALG00000002002	BCAS2	325.676	0.1608	0.134774	0.998982
ENSGALG00000003282	STAT5A	575.61	0.153628	0.134884	0.998982
ENSGALG00000006723	IDI2	957.848	-0.366162	0.134938	0.998982
ENSGALG00000015290	LIX1	18.2068	-0.304358	0.135033	0.998982
ENSGALG00000013098	MGST1	3626.22	0.158153	0.13505	0.998982
ENSGALG00000001797	GPSM1	56.2591	0.204504	0.135078	0.998982
ENSGALG00000006025	XIRP1	4864.99	-0.18144	0.135097	0.998982
ENSGALG00000010592	TET2	106.477	-0.293686	0.135127	0.998982
ENSGALG00000009328	EIF3A	2150.43	-0.119249	0.135175	0.998982
ENSGALG00000003160	CERS1	76.8077	0.267827	0.13521	0.998982
ENSGALG00000023872	FAM129B	1233.53	0.141872	0.135291	0.998982
ENSGALG00000013962	HBS1L	391.534	-0.198849	0.135594	0.998982
ENSGALG00000015141	GDA	524.883	-0.176872	0.135633	0.998982
ENSGALG00000030890	RRS1	216.09	0.21481	0.135711	0.998982
ENSGALG00000027484	C20orf85	28.1234	0.398467	0.135807	0.998982
ENSGALG00000015109	TJP2	1304.53	-0.0926967	0.135981	0.998982
ENSGALG00000002240	C3orf18	156.881	-0.18604	0.136228	0.998982
ENSGALG00000001882	TNFRSF18	55.1455	0.199053	0.136261	0.998982
ENSGALG00000011549	ANKS1B	10.3709	-0.432136	0.13641	0.998982
ENSGALG00000051654	YLPM1	387.402	-0.169108	0.136432	0.998982
ENSGALG00000002820	DFFA	168.574	0.125419	0.136452	0.998982
ENSGALG00000002612	U2SURP	498.81	-0.234236	0.136467	0.998982
ENSGALG00000026167	PIK3R5	47.986	0.243894	0.136516	0.998982
ENSGALG00000007078	ENTPD1	3301.88	0.143478	0.136606	0.998982
ENSGALG00000058537	ENSGALG00000058537	10.3076	0.465778	0.136672	0.998982
ENSGALG00000051696	ENSGALG00000051696	13.0129	-0.481944	0.136858	0.998982
ENSGALG00000008359	CD93	93.7597	0.203956	0.136868	0.998982
ENSGALG00000049001	ANKRD39	125.625	0.276489	0.136877	0.998982
ENSGALG00000063042	ENSGALG00000063042	18.0369	0.343795	0.136952	0.998982
ENSGALG00000012987	CCDC77	19.4099	-0.291383	0.13696	0.998982
ENSGALG00000035817	CIAO1	324.334	0.178124	0.137006	0.998982
ENSGALG00000041403	DENND4A	251.322	-0.264146	0.137041	0.998982
ENSGALG00000015017	TUBE1	103.313	-0.254804	0.137188	0.998982
ENSGALG00000002160	B2M	19794.6	0.250692	0.137271	0.998982
ENSGALG00000032280	NUP88	632.954	-0.101951	0.137288	0.998982
ENSGALG00000015050	KIAA2026	259.463	-0.262441	0.137356	0.998982
ENSGALG00000007386	LUC7L3	660.473	-0.202252	0.137359	0.998982
ENSGALG00000058078	ENSGALG00000058078	36.1093	0.253203	0.137392	0.998982
ENSGALG00000066027	ENSGALG00000066027	283.783	-0.309618	0.137414	0.998982
ENSGALG00000050757	ZDHHC12	127.565	-0.153236	0.137424	0.998982
ENSGALG00000021345	ENSGALG00000021345	80.9735	0.168935	0.137441	0.998982
ENSGALG00000050001	RNASEK	1652.9	0.171972	0.137459	0.998982
ENSGALG00000008867	COMMD5	449.304	0.131444	0.137459	0.998982
ENSGALG00000031449	KCNV1	22.6622	0.292595	0.137526	0.998982
ENSGALG00000014682	CAST	92.2612	-0.182524	0.137712	0.998982
ENSGALG00000009945	CPM	32.9865	0.281173	0.137919	0.998982
ENSGALG00000055411	ENSGALG00000055411	26.5491	0.283523	0.137943	0.998982
ENSGALG00000034311	BTBD7	184.448	-0.209168	0.137952	0.998982
ENSGALG00000005689	PAX2	1894.54	-0.137529	0.138018	0.998982
ENSGALG00000036111	ITM2C	235.875	0.121545	0.138065	0.998982
ENSGALG00000029694	SNTA1	117.356	0.227905	0.138196	0.998982
ENSGALG00000029450	UBE2Q1	1041.94	0.106024	0.138229	0.998982
ENSGALG00000010700	RPA3	128.863	0.163847	0.138318	0.998982
ENSGALG00000003703	USE1	267.923	0.147002	0.138375	0.998982
ENSGALG00000020736	PHOSPHO2	162.899	0.122254	0.138589	0.998982
ENSGALG00000028347	ENSGALG00000028347	1166.34	0.198792	0.138624	0.998982
ENSGALG00000056333	ENSGALG00000056333	23.4494	0.45996	0.138777	0.998982
ENSGALG00000010580	STRN	87.537	-0.259194	0.138836	0.998982
ENSGALG00000016860	ERCC5	152.442	-0.24886	0.138896	0.998982
ENSGALG00000014786	PIK3R1	224.71	-0.217022	0.139396	0.998982
ENSGALG00000002679	GLT1D1	91.0004	0.246043	0.139457	0.998982
ENSGALG00000031874	HIST1H101	149.559	0.249559	0.139486	0.998982
ENSGALG00000026195	GALT	365.429	0.176201	0.139501	0.998982
ENSGALG00000063786	ENSGALG00000063786	84.4062	-0.204674	0.139515	0.998982
ENSGALG00000057270	ENSGALG00000057270	148.143	0.244839	0.13956	0.998982
ENSGALG00000014801	NDC80	10.6179	-0.544679	0.139568	0.998982
ENSGALG00000023355	TMEM154	14.3539	-0.336859	0.139785	0.998982
ENSGALG00000008084	NDUFS3	1075.19	0.114202	0.139887	0.998982
ENSGALG00000007332	PRICKLE2	98.6884	-0.167334	0.139976	0.998982
ENSGALG00000004696	LEO1	239.703	-0.154439	0.140109	0.998982
ENSGALG00000007152	FAM3D	115.054	0.192516	0.140258	0.998982
ENSGALG00000034742	LIMA1	1162.3	-0.141591	0.140296	0.998982
ENSGALG00000031128	SENP2	174.459	0.160505	0.140348	0.998982
ENSGALG00000022739	AKAP11	267.531	-0.27306	0.14037	0.998982
ENSGALG00000047182	ACHE	13.0329	0.596233	0.140453	0.998982
ENSGALG00000040238	IMP3	129.192	0.301666	0.140496	0.998982
ENSGALG00000061990	ENSGALG00000061990	31.0251	0.378918	0.140543	0.998982
ENSGALG00000029856	TOMM7	1139.83	0.167903	0.140553	0.998982
ENSGALG00000015052	UHRF2	190.109	-0.198383	0.140747	0.998982
ENSGALG00000050294	NAT8	122.841	0.328467	0.140755	0.998982
ENSGALG00000062228	ENSGALG00000062228	1987.49	0.155603	0.140937	0.998982
ENSGALG00000007048	SYNM	98.8648	-0.341375	0.140967	0.998982
ENSGALG00000012010	NDST3	16.0712	-0.385105	0.141025	0.998982
ENSGALG00000058345	ENSGALG00000058345	266.406	-0.211317	0.141164	0.998982
ENSGALG00000010412	WWTR1	759.621	-0.151181	0.141389	0.998982
ENSGALG00000043148	TMEM101	125.588	0.210412	0.14139	0.998982
ENSGALG00000032595	NDUFB2	1759	0.233346	0.141469	0.998982
ENSGALG00000064543	ENSGALG00000064543	12.4245	-0.485841	0.141533	0.998982
ENSGALG00000002744	PCDH15	11.1843	-0.530045	0.141617	0.998982
ENSGALG00000021395	ABCA9	35.8634	-0.292899	0.141664	0.998982
ENSGALG00000068355	ENSGALG00000068355	192.468	-0.229283	0.141707	0.998982
ENSGALG00000002774	TSPAN3	2912.71	0.0865936	0.141748	0.998982
ENSGALG00000056149	ENSGALG00000056149	119.958	0.308455	0.141805	0.998982
ENSGALG00000010150	SEC23A	1022.19	-0.120592	0.141815	0.998982
ENSGALG00000012080	ENSGALG00000012080	8.79174	0.536276	0.141832	0.998982
ENSGALG00000012426	DDHD1	84.1706	-0.193396	0.141927	0.998982
ENSGALG00000015253	COL8A1	49.1363	0.349125	0.141959	0.998982
ENSGALG00000039738	SLC9A3	178.32	-0.224993	0.14203	0.998982
ENSGALG00000034376	ENSGALG00000034376	596.667	-0.149046	0.142033	0.998982
ENSGALG00000046965	NNF1	135.824	0.254786	0.142048	0.998982
ENSGALG00000003939	KLF2	217.143	0.139191	0.142148	0.998982
ENSGALG00000027698	COX19	589.311	0.149897	0.142262	0.998982
ENSGALG00000006565	GGT2	5862.84	0.181624	0.142284	0.998982
ENSGALG00000042485	ENSGALG00000042485	347.838	-0.13697	0.14232	0.998982
ENSGALG00000064809	ENSGALG00000064809	15.321	0.384409	0.14253	0.998982
ENSGALG00000015547	TADA2B	95.1168	0.166221	0.142628	0.998982
ENSGALG00000003950	CNOT8	382.154	0.0921454	0.142719	0.998982
ENSGALG00000008985	SRI	1061.68	0.148331	0.142754	0.998982
ENSGALG00000038162	FAM26E	16.6138	0.341477	0.14276	0.998982
ENSGALG00000031657	IFITM10	10.2949	0.475559	0.14287	0.998982
ENSGALG00000046572	SLC2A11L4	695.871	0.228484	0.142908	0.998982
ENSGALG00000050005	ENSGALG00000050005	119.335	0.250276	0.142959	0.998982
ENSGALG00000004667	SMG7	1650.26	-0.182694	0.143189	0.998982
ENSGALG00000011138	CCNK	207.688	-0.130383	0.143204	0.998982
ENSGALG00000012319	SLC9B2	52.2992	-0.245509	0.143229	0.998982
ENSGALG00000002143	ANKLE2	489.374	-0.120177	0.143251	0.998982
ENSGALG00000026781	ALOX5AP	67.8764	0.36994	0.143254	0.998982
ENSGALG00000014874	MRPS30	175.842	0.139837	0.143316	0.998982
ENSGALG00000004669	ASPA	726.994	-0.232741	0.143526	0.998982
ENSGALG00000001289	SHC2	23.7709	0.354966	0.143586	0.998982
ENSGALG00000000596	CDC27	569.63	-0.126909	0.143604	0.998982
ENSGALG00000032260	IL10RA	17.2682	0.36508	0.143632	0.998982
ENSGALG00000001921	SDCCAG3	86.0013	0.194837	0.14389	0.998982
ENSGALG00000037888	TBXA2R	23.2807	0.273646	0.143934	0.998982
ENSGALG00000055170	ENSGALG00000055170	12.8238	-0.374997	0.143958	0.998982
ENSGALG00000017318	PAAF1	208.075	-0.153657	0.144069	0.998982
ENSGALG00000010326	FLVCR2	210.492	0.158164	0.144172	0.998982
ENSGALG00000007470	POLR1D	84.6343	0.194169	0.144306	0.998982
ENSGALG00000067720	ENSGALG00000067720	51.3677	0.323765	0.144507	0.998982
ENSGALG00000002000	ENSGALG00000002000	69.881	0.201395	0.144683	0.998982
ENSGALG00000005243	PPP3CB	327.532	-0.154289	0.144799	0.998982
ENSGALG00000043126	GCOG8	286.51	0.212833	0.144835	0.998982
ENSGALG00000037253	LOC396477	23.9772	0.518807	0.144858	0.998982
ENSGALG00000008614	TTL	1313.64	0.161084	0.144903	0.998982
ENSGALG00000042259	DOCK1	423.231	-0.189159	0.14493	0.998982
ENSGALG00000057973	ENSGALG00000057973	74.3347	0.355537	0.145158	0.998982
ENSGALG00000026005	DIO2	32.1877	0.401819	0.145225	0.998982
ENSGALG00000015195	RPS15	6186.71	0.216322	0.145244	0.998982
ENSGALG00000009365	CYP51A1	1225.8	-0.355553	0.14537	0.998982
ENSGALG00000041491	ACKR4	10.1563	0.496836	0.145379	0.998982
ENSGALG00000010097	GATB	282.124	0.116854	0.145447	0.998982
ENSGALG00000067657	ENSGALG00000067657	71.4995	0.726555	0.145482	0.998982
ENSGALG00000010576	GTF2A1	616.029	-0.200429	0.14577	0.998982
ENSGALG00000044705	TIMM50	415.857	0.171027	0.145784	0.998982
ENSGALG00000042552	TJP1	734.627	-0.188744	0.145808	0.998982
ENSGALG00000000461	MRC2	406.437	0.215879	0.146063	0.998982
ENSGALG00000012454	CYTH4	125.047	0.225409	0.146084	0.998982
ENSGALG00000061451	ENSGALG00000061451	13.5281	0.37781	0.146096	0.998982
ENSGALG00000012802	F13A1	69.0391	-0.248788	0.146259	0.998982
ENSGALG00000038433	SPON2	12.9949	0.355347	0.146284	0.998982
ENSGALG00000015812	SMIM8	188.989	0.17075	0.146387	0.998982
ENSGALG00000029572	TOP1MT	443.808	0.120353	0.146393	0.998982
ENSGALG00000009470	SERPINI1	978.639	0.169209	0.146474	0.998982
ENSGALG00000050002	COLEC11	30.2132	0.2786	0.146511	0.998982
ENSGALG00000008249	DNAJC2	194.535	-0.240735	0.146547	0.998982
ENSGALG00000011856	FMC1	136.822	0.294996	0.146568	0.998982
ENSGALG00000009476	CDK6	608.923	-0.1523	0.146661	0.998982
ENSGALG00000057090	ENSGALG00000057090	11.5656	0.402125	0.146907	0.998982
ENSGALG00000034281	TMCC2	278.091	0.137216	0.146963	0.998982
ENSGALG00000008686	TRDMT1	143.316	-0.2119	0.147032	0.998982
ENSGALG00000011369	LHX8	22.8342	-0.381594	0.14709	0.998982
ENSGALG00000017019	WDFY2	90.3379	0.147502	0.147104	0.998982
ENSGALG00000057624	ENSGALG00000057624	11.0357	-0.436043	0.147199	0.998982
ENSGALG00000044466	RIPK3	19.4499	0.34696	0.147256	0.998982
ENSGALG00000066253	ENSGALG00000066253	1041.79	0.208216	0.147297	0.998982
ENSGALG00000034876	PDP1	529.052	0.244512	0.147333	0.998982
ENSGALG00000004294	CGNL1	939.017	-0.347701	0.147411	0.998982
ENSGALG00000015123	ZDHHC23	182.213	-0.173429	0.147488	0.998982
ENSGALG00000012579	BAZ2B	260.362	-0.318712	0.147544	0.998982
ENSGALG00000029195	STK32A	23.7376	0.312528	0.147604	0.998982
ENSGALG00000040902	SACM1L	661.527	-0.113437	0.147613	0.998982
ENSGALG00000036774	RPL17	5105.97	0.130391	0.147683	0.998982
ENSGALG00000010768	PIGM	174.516	0.17232	0.147692	0.998982
ENSGALG00000006672	LARP4B	421.806	-0.16039	0.147701	0.998982
ENSGALG00000002615	DEF6	81.7071	0.217858	0.147799	0.998982
ENSGALG00000007057	LRRC28	189.657	0.146992	0.148006	0.998982
ENSGALG00000008403	PHF21A	486.636	-0.158102	0.148033	0.998982
ENSGALG00000048320	HINT2	1696.13	0.191153	0.148109	0.998982
ENSGALG00000064638	ENSGALG00000064638	1281.02	-0.15074	0.148157	0.998982
ENSGALG00000043129	DEDD	470.222	0.138789	0.148267	0.998982
ENSGALG00000015960	RPIA	558.331	0.131085	0.148357	0.998982
ENSGALG00000064216	ENSGALG00000064216	50.7463	-0.37831	0.14836	0.998982
ENSGALG00000058435	ENSGALG00000058435	132.719	0.250598	0.148531	0.998982
ENSGALG00000007645	PROM1L	34.1618	0.241532	0.148552	0.998982
ENSGALG00000011635	TFCP2L1	1322.6	-0.124446	0.148664	0.998982
ENSGALG00000009078	GALNT14	998.979	-0.168303	0.148681	0.998982
ENSGALG00000045246	GOLIM4	638.373	-0.207871	0.148704	0.998982
ENSGALG00000002723	ANKS1A	181.549	-0.203929	0.148772	0.998982
ENSGALG00000007994	PARD6B	314.449	-0.208555	0.148776	0.998982
ENSGALG00000003356	TM2D2	536.577	0.154585	0.14879	0.998982
ENSGALG00000036642	RAD9A	162.454	0.220379	0.148816	0.998982
ENSGALG00000001782	PLAA	230.902	-0.12392	0.148885	0.998982
ENSGALG00000037717	ENSGALG00000037717	51.0307	0.288601	0.148996	0.998982
ENSGALG00000043002	TOMM6	977.241	0.226663	0.149006	0.998982
ENSGALG00000003722	THG1L	129.269	0.166025	0.149145	0.998982
ENSGALG00000066622	ENSGALG00000066622	135.014	0.186883	0.149299	0.998982
ENSGALG00000052298	LOC100858099	67.4198	-0.372057	0.149367	0.998982
ENSGALG00000015259	RB1CC1	270.121	-0.273345	0.149371	0.998982
ENSGALG00000026957	SEMA4G	1740.77	0.170048	0.149381	0.998982
ENSGALG00000002452	AQP3	541.491	0.14838	0.149473	0.998982
ENSGALG00000004503	CENPV	957.953	0.161586	0.149485	0.998982
ENSGALG00000027712	SLAMF8	33.3023	0.267234	0.149834	0.998982
ENSGALG00000000783	PTAFR	39.0097	0.250185	0.149959	0.998982
ENSGALG00000008763	SSX2IP	14.6692	-0.362481	0.150045	0.998982
ENSGALG00000030614	ADH1C	20604.9	0.187267	0.150284	0.998982
ENSGALG00000015468	LOC421792	201.775	0.151922	0.150333	0.998982
ENSGALG00000058321	ENSGALG00000058321	82.363	0.388737	0.150341	0.998982
ENSGALG00000002579	RIMBP2	106.815	-0.321988	0.150375	0.998982
ENSGALG00000004362	MRPL21	398.472	0.148702	0.150415	0.998982
ENSGALG00000015763	GABPA	490.554	-0.221727	0.150464	0.998982
ENSGALG00000015609	LOC100859381	37.3293	-0.428662	0.150472	0.998982
ENSGALG00000035935	UNC13C	56.5654	-0.348521	0.150524	0.998982
ENSGALG00000011175	TMEM150C	125.019	-0.174992	0.150639	0.998982
ENSGALG00000030432	RASSF2	67.4205	0.193215	0.150653	0.998982
ENSGALG00000051297	ENSGALG00000051297	162.125	0.457208	0.15069	0.998982
ENSGALG00000028849	SCAF11	463.882	-0.210486	0.150782	0.998982
ENSGALG00000005531	MRGBP	331.062	0.128305	0.150808	0.998982
ENSGALG00000044985	MISP	103.486	0.188841	0.150884	0.998982
ENSGALG00000056867	ENSGALG00000056867	483.966	0.122219	0.151203	0.998982
ENSGALG00000026278	RAB41	274.845	-0.13249	0.151471	0.998982
ENSGALG00000065788	ENSGALG00000065788	71.3664	-0.242958	0.151512	0.998982
ENSGALG00000031947	FBXL7	83.7629	-0.140468	0.151531	0.998982
ENSGALG00000030889	FOXA2	14.5564	0.442243	0.151552	0.998982
ENSGALG00000011592	MRAS	205.205	0.137061	0.15162	0.998982
ENSGALG00000003854	IFT81	132.699	-0.231727	0.151665	0.998982
ENSGALG00000043556	ADGRV1	46.2975	0.20566	0.151814	0.998982
ENSGALG00000001605	PPM1J	124.63	-0.272129	0.151863	0.998982
ENSGALG00000038760	ENSGALG00000038760	31.3678	0.694222	0.1519	0.998982
ENSGALG00000011133	LIN54	90.0344	-0.202224	0.152017	0.998982
ENSGALG00000041299	E2F8	18.0062	-0.452178	0.152087	0.998982
ENSGALG00000063288	ENSGALG00000063288	216.449	-0.275265	0.152169	0.998982
ENSGALG00000042309	CHURC1	1068.55	0.189539	0.152202	0.998982
ENSGALG00000058404	ENSGALG00000058404	233.305	0.227652	0.152264	0.998982
ENSGALG00000004322	AHR1B	127.843	-0.340891	0.152415	0.998982
ENSGALG00000063465	ENSGALG00000063465	9.45663	0.471288	0.152439	0.998982
ENSGALG00000003425	GALR1L	47.0635	0.26304	0.152533	0.998982
ENSGALG00000032469	ARHGAP45	154.422	0.206234	0.152577	0.998982
ENSGALG00000015036	RIC1	224.381	-0.160222	0.152581	0.998982
ENSGALG00000061517	ENSGALG00000061517	77.0731	-0.330593	0.152583	0.998982
ENSGALG00000031293	SLCO1A2	194.863	-0.277372	0.152906	0.998982
ENSGALG00000049426	WBP1	612.729	0.234425	0.15296	0.998982
ENSGALG00000010795	ISPD	170.179	-0.234659	0.153078	0.998982
ENSGALG00000041081	CZH18ORF25	109.753	0.142933	0.153082	0.998982
ENSGALG00000005021	RAB43	1312.64	-0.094236	0.153187	0.998982
ENSGALG00000014924	POLQ	21.2971	-0.438414	0.153347	0.998982
ENSGALG00000009157	ECT2	12.8195	-0.572391	0.153366	0.998982
ENSGALG00000032413	NADK	1268.38	-0.225472	0.153398	0.998982
ENSGALG00000052286	ENSGALG00000052286	188.565	0.25306	0.15342	0.998982
ENSGALG00000020003	MAP3K4	274.807	-0.153495	0.153531	0.998982
ENSGALG00000037077	CCR5	25.3035	0.320353	0.153675	0.998982
ENSGALG00000005914	FAM21C	585.139	-0.135574	0.153803	0.998982
ENSGALG00000004858	FICD	145.433	0.148186	0.153822	0.998982
ENSGALG00000013602	PCM1	401.817	-0.274014	0.153826	0.998982
ENSGALG00000010179	RFX3	48.9692	-0.276414	0.15386	0.998982
ENSGALG00000002803	MTA1	347.721	-0.125968	0.153999	0.998982
ENSGALG00000038753	SAR1B	2039.95	0.0959957	0.15404	0.998982
ENSGALG00000011557	UHRF1BP1L	346.599	-0.251709	0.154054	0.998982
ENSGALG00000008857	PRPF4	412.832	0.141634	0.154155	0.998982
ENSGALG00000041926	ENSGALG00000041926	1860.94	0.184833	0.154454	0.998982
ENSGALG00000011384	RCOR1	289.949	-0.181356	0.154469	0.998982
ENSGALG00000009723	FMN1	243.946	-0.251957	0.154526	0.998982
ENSGALG00000003135	ANK3	1858.1	-0.189319	0.154578	0.998982
ENSGALG00000008806	RPL12	4292.2	0.202827	0.154661	0.998982
ENSGALG00000062417	ENSGALG00000062417	27.3059	-0.490508	0.154848	0.998982
ENSGALG00000035635	ACVRL1	188.243	0.12884	0.154883	0.998982
ENSGALG00000012030	QSER1	276.666	-0.201147	0.154909	0.998982
ENSGALG00000041298	ITGAD	113.649	0.23551	0.154921	0.998982
ENSGALG00000044344	ENSGALG00000044344	10.2048	0.391549	0.155048	0.998982
ENSGALG00000027483	GLRX	18.7694	0.427638	0.155165	0.998982
ENSGALG00000026790	DMRT2	61.0218	0.2514	0.15522	0.998982
ENSGALG00000003322	TBC1D2B	323.283	-0.203537	0.155266	0.998982
ENSGALG00000006405	CEP19	61.3988	0.298213	0.155316	0.998982
ENSGALG00000027608	PIGC	433.783	0.210035	0.155322	0.998982
ENSGALG00000010999	DICER1	235.263	-0.316418	0.155351	0.998982
ENSGALG00000012638	CRY1	970.272	-0.180639	0.155375	0.998982
ENSGALG00000037723	ZNF280D	193.863	-0.302791	0.155392	0.998982
ENSGALG00000050799	C19orf43	202.854	0.15064	0.155423	0.998982
ENSGALG00000035490	MAPK1IP1L	563.165	-0.108855	0.155496	0.998982
ENSGALG00000005655	ENSGALG00000005655	23.7282	0.320527	0.155615	0.998982
ENSGALG00000026493	RALB	918.512	-0.0847643	0.155637	0.998982
ENSGALG00000008415	ALS2	262.802	-0.181376	0.156173	0.998982
ENSGALG00000016236	USP9	1764.77	-0.194033	0.15624	0.998982
ENSGALG00000033320	LOC107057195; LOC101751399	39.5731	0.279227	0.156765	0.998982
ENSGALG00000004518	BHMT2	1873.52	-0.225228	0.156773	0.998982
ENSGALG00000014236	ATP8A1	134.157	-0.28402	0.156782	0.998982
ENSGALG00000014948	HMGCR	802.578	-0.215288	0.156894	0.998982
ENSGALG00000066345	ENSGALG00000066345	102.243	0.213462	0.157056	0.998982
ENSGALG00000056578	ENSGALG00000056578	79.3445	0.304857	0.157102	0.998982
ENSGALG00000033772	UPF2	480.93	-0.196644	0.157132	0.998982
ENSGALG00000060378	ENSGALG00000060378	13.7089	0.367603	0.15723	0.998982
ENSGALG00000009920	COCH	79.6202	0.263653	0.157257	0.998982
ENSGALG00000031070	MAIP1	659.367	0.125712	0.157436	0.998982
ENSGALG00000056156	ENSGALG00000056156	73.5302	-0.249279	0.157474	0.998982
ENSGALG00000003681	TOP1	615.485	-0.163511	0.157522	0.998982
ENSGALG00000049973	TMEM252	136.498	-1.00443	0.15757	0.998982
ENSGALG00000005787	ZNF143	181.663	-0.210089	0.157597	0.998982
ENSGALG00000003092	ERLIN2	2702.86	-0.086744	0.157665	0.998982
ENSGALG00000029583	PLBD1	1486.17	0.132418	0.1577	0.998982
ENSGALG00000066417	ENSGALG00000066417	20.2219	-0.31122	0.157742	0.998982
ENSGALG00000001392	MMP23A	14.1295	0.355272	0.15785	0.998982
ENSGALG00000050049	C3orf70	151.107	0.168742	0.158017	0.998982
ENSGALG00000008421	PEX16	925.704	0.184987	0.158119	0.998982
ENSGALG00000004559	DPY19L3	92.7284	-0.215039	0.158366	0.998982
ENSGALG00000031684	RCC2	1051.21	0.11694	0.158765	0.998982
ENSGALG00000015014	TNPO1	442.563	-0.169097	0.158799	0.998982
ENSGALG00000010613	ZFYVE9	264.661	-0.154317	0.158899	0.998982
ENSGALG00000009507	PLEKHH1	2216.33	-0.237302	0.158917	0.998982
ENSGALG00000007759	TMEFF2	12.3889	-0.476399	0.15913	0.998982
ENSGALG00000007191	TK1	42.485	-0.407877	0.159162	0.998982
ENSGALG00000004169	LOC422151	618.663	-0.146651	0.159247	0.998982
ENSGALG00000006864	COL24A1	139.879	-0.242046	0.159322	0.998982
ENSGALG00000066583	ENSGALG00000066583	8.53166	0.516385	0.1596	0.998982
ENSGALG00000053353	BOP1	440.459	-0.2564	0.159869	0.998982
ENSGALG00000012256	UTRN	1063.33	-0.220217	0.159968	0.998982
ENSGALG00000021611	ENSGALG00000021611	427.174	-0.146322	0.159986	0.998982
ENSGALG00000003738	EMC3	745.932	0.109339	0.159987	0.998982
ENSGALG00000003798	GET4	608.214	-0.0739111	0.160232	0.998982
ENSGALG00000047979	LOC107050199	110.739	0.225784	0.160347	0.998982
ENSGALG00000028149	MED18	162.431	0.154641	0.160377	0.998982
ENSGALG00000006134	HOGA1	7395.58	0.214573	0.160431	0.998982
ENSGALG00000009936	AP4S1	50.9029	-0.242214	0.16044	0.998982
ENSGALG00000041833	ENSGALG00000041833	53.3101	0.262285	0.160685	0.998982
ENSGALG00000004759	DHRS7B	576.181	0.113511	0.160713	0.998982
ENSGALG00000042023	ENSGALG00000042023	298.837	0.242764	0.160716	0.998982
ENSGALG00000004039	MINOS1	729.913	0.135685	0.160718	0.998982
ENSGALG00000005710	CTDSPL	1745.41	-0.140586	0.160875	0.998982
ENSGALG00000027374	KLF9	76.1056	-0.286392	0.160875	0.998982
ENSGALG00000012172	RPL3	13596.9	0.155837	0.160898	0.998982
ENSGALG00000033102	LRRFIP2	362.15	-0.221941	0.160962	0.998982
ENSGALG00000012067	LMLN	166.068	-0.161279	0.161159	0.998982
ENSGALG00000004045	AGAP1	658.381	-0.188274	0.161214	0.998982
ENSGALG00000063929	ENSGALG00000063929	10.1002	0.412808	0.161289	0.998982
ENSGALG00000003353	RAI14	104.09	-0.311509	0.16135	0.998982
ENSGALG00000017156	DDX10	128.913	-0.211064	0.161395	0.998982
ENSGALG00000008231	PACSIN3	415.228	0.145204	0.161434	0.998982
ENSGALG00000040369	PFKFB3	73.9248	0.190807	0.161522	0.998982
ENSGALG00000009288	RNPS1	437.777	0.128123	0.161597	0.998982
ENSGALG00000003550	ARHGAP40	174.527	0.135186	0.161701	0.998982
ENSGALG00000006908	DLG1	632.661	-0.170379	0.162117	0.998982
ENSGALG00000011272	RAB5A	609.342	-0.109425	0.162124	0.998982
ENSGALG00000047532	POLR3C	17.5463	0.326429	0.162166	0.998982
ENSGALG00000001727	LZTS1	14.4413	0.437347	0.162181	0.998982
ENSGALG00000051069	ENSGALG00000051069	9.25795	-0.47544	0.162239	0.998982
ENSGALG00000010900	SPC25	20.0409	-0.289591	0.162282	0.998982
ENSGALG00000034461	TOPBP1	158.722	-0.10643	0.162377	0.998982
ENSGALG00000004455	USP34	399.149	-0.22887	0.162433	0.998982
ENSGALG00000015443	FKTN	203.183	-0.0898637	0.162554	0.998982
ENSGALG00000028643	ANAPC10	42.1045	-0.26282	0.162565	0.998982
ENSGALG00000005415	TEAD1	141.562	-0.262288	0.162569	0.998982
ENSGALG00000000241	STARD4	381.873	-0.250798	0.162583	0.998982
ENSGALG00000064014	ENSGALG00000064014	195.764	0.155901	0.16264	0.998982
ENSGALG00000040035	ADRB2	121.116	0.200704	0.162727	0.998982
ENSGALG00000030268	NKTR	295.025	-0.28607	0.162862	0.998982
ENSGALG00000045125	GP5	52.3115	-0.174207	0.162892	0.998982
ENSGALG00000009621	ACTB	15120.2	-0.191083	0.162962	0.998982
ENSGALG00000028250	ANKRD22	99.3204	-0.192186	0.162994	0.998982
ENSGALG00000035669	ADNP2	242.373	-0.152686	0.163176	0.998982
ENSGALG00000036327	NGEF	18.3408	-0.334744	0.163267	0.998982
ENSGALG00000030569	TRIM41	221.132	0.141922	0.163318	0.998982
ENSGALG00000008233	BUB1	27.6218	-0.373422	0.163329	0.998982
ENSGALG00000032231	C4	607.285	0.264951	0.163381	0.998982
ENSGALG00000038978	DPY19L1	268.797	-0.181172	0.163499	0.998982
ENSGALG00000048307	LOC101752211	99.4772	-0.203448	0.163506	0.998982
ENSGALG00000050352	BCL2L15	458.886	0.146997	0.163558	0.998982
ENSGALG00000015404	KIF20AL	15.373	-0.368003	0.163593	0.998982
ENSGALG00000009598	EPRS	1255.55	-0.145143	0.163763	0.998982
ENSGALG00000004521	GPX3	4415.5	0.180689	0.163773	0.998982
ENSGALG00000050390	CYB561D2	251.591	0.239867	0.163924	0.998982
ENSGALG00000046649	DCDC2B	28.8616	-0.24168	0.164026	0.998982
ENSGALG00000012449	MBD5	291.075	-0.186887	0.164039	0.998982
ENSGALG00000038608	HSPB11	50.0663	0.243994	0.164071	0.998982
ENSGALG00000063073	ENSGALG00000063073	12.0794	-0.747363	0.164072	0.998982
ENSGALG00000027482	SNTB2	93.6532	0.20678	0.164138	0.998982
ENSGALG00000042387	CRELD1	326.003	0.205404	0.164235	0.998982
ENSGALG00000044230	ARHGAP27	56.3285	0.194281	0.164249	0.998982
ENSGALG00000052816	LOC107049631	91.3172	0.27636	0.164275	0.998982
ENSGALG00000068153	ENSGALG00000068153	44.9188	0.220124	0.164311	0.998982
ENSGALG00000051887	ENSGALG00000051887	41.3097	-0.277795	0.164432	0.998982
ENSGALG00000016994	NUDT15	498.253	0.148747	0.164437	0.998982
ENSGALG00000064301	ENSGALG00000064301	138.062	0.209531	0.164586	0.998982
ENSGALG00000004252	LOC420160	32.631	0.325465	0.164602	0.998982
ENSGALG00000003863	P2RX7	181.615	0.17106	0.164649	0.998982
ENSGALG00000066098	ENSGALG00000066098	55.8385	-0.330759	0.164758	0.998982
ENSGALG00000066068	ENSGALG00000066068	7.59885	0.429169	0.164768	0.998982
ENSGALG00000003907	N4BP1	409.949	-0.196961	0.164772	0.998982
ENSGALG00000015729	LPAR1	343.08	-0.202786	0.164957	0.998982
ENSGALG00000053511	APOLD1	46.8625	0.22248	0.165016	0.998982
ENSGALG00000046164	APBB1	318.151	0.210861	0.165044	0.998982
ENSGALG00000001907	WAPL	590.822	-0.194297	0.165138	0.998982
ENSGALG00000016954	RGCC	407.383	0.159553	0.165198	0.998982
ENSGALG00000009718	ENSGALG00000009718	114.762	0.160111	0.165215	0.998982
ENSGALG00000065323	ENSGALG00000065323	731.507	0.109123	0.165422	0.998982
ENSGALG00000006201	TBC1D20	512.89	0.160255	0.165631	0.998982
ENSGALG00000015821	CCT8	1797.08	0.102761	0.165635	0.998982
ENSGALG00000047617	DDA1	1659.62	0.162118	0.165635	0.998982
ENSGALG00000019845	AvBD9	293.02	0.463177	0.165687	0.998982
ENSGALG00000001895	PANK3	2241.67	-0.215122	0.165767	0.998982
ENSGALG00000016471	NT5C1B	58.2899	0.18899	0.165798	0.998982
ENSGALG00000036456	TRIB1	344.185	-0.127811	0.16623	0.998982
ENSGALG00000031238	SLIRP	465.265	0.129977	0.166275	0.998982
ENSGALG00000004246	SLC6A4	236.957	-0.223057	0.166396	0.998982
ENSGALG00000059062	ENSGALG00000059062	82.2725	-0.194099	0.166412	0.998982
ENSGALG00000006775	TGM2	1611.43	-0.288768	0.166565	0.998982
ENSGALG00000002765	NBR1	1756.49	-0.127635	0.166574	0.998982
ENSGALG00000038266	CTXN2	149.46	0.22905	0.166671	0.998982
ENSGALG00000052959	ENSGALG00000052959	72.4173	0.327738	0.166862	0.998982
ENSGALG00000052932	SHROOM3	352.499	-0.192212	0.166881	0.998982
ENSGALG00000013532	CAPRIN1	3227.87	-0.0692899	0.166933	0.998982
ENSGALG00000041558	ENSGALG00000041558	200.189	-0.138472	0.166937	0.998982
ENSGALG00000003143	ZC3H7A	876.414	-0.212491	0.167033	0.998982
ENSGALG00000009369	PRDX3	2453.3	0.147154	0.167097	0.998982
ENSGALG00000012098	NAA30	383.49	-0.103343	0.167216	0.998982
ENSGALG00000059160	ENSGALG00000059160	743.047	0.144821	0.167471	0.998982
ENSGALG00000033094	LOC101748229	96.5601	0.219277	0.167491	0.998982
ENSGALG00000036128	ZNF407	264.815	-0.263753	0.167544	0.998982
ENSGALG00000018331	MIR10B	53.2964	0.215705	0.16756	0.998982
ENSGALG00000047233	ENSGALG00000047233	252.158	0.234114	0.167582	0.998982
ENSGALG00000063875	ENSGALG00000063875	679.065	-0.203425	0.167606	0.998982
ENSGALG00000010553	AIMP1	309.173	0.126573	0.167646	0.998982
ENSGALG00000052648	PRR14L	230.487	-0.274096	0.167779	0.998982
ENSGALG00000028810	CHCHD10	3350.7	0.250599	0.167861	0.998982
ENSGALG00000042020	LGALS1B	820.888	0.268289	0.167944	0.998982
ENSGALG00000055239	ENSGALG00000055239	12.8519	0.469408	0.168121	0.998982
ENSGALG00000040833	CDCA7	30.9283	-0.399894	0.168373	0.998982
ENSGALG00000012702	JARID2	98.4217	-0.188136	0.168381	0.998982
ENSGALG00000024171	HRH2	18.0212	0.335691	0.168402	0.998982
ENSGALG00000029616	HCFC2	346.956	-0.178703	0.168489	0.998982
ENSGALG00000036792	TIGD5	70.2991	0.191255	0.168557	0.998982
ENSGALG00000017099	RASL11A	29.6813	0.352119	0.16865	0.998982
ENSGALG00000007478	SLC51A	1284.49	0.249209	0.168681	0.998982
ENSGALG00000034100	UACA	255.304	-0.297191	0.168885	0.998982
ENSGALG00000046794	ENSGALG00000046794	244.796	-0.860138	0.168911	0.998982
ENSGALG00000007867	SLC9A5	37.7135	0.279353	0.168976	0.998982
ENSGALG00000003750	PLCG1	149.78	0.19729	0.169006	0.998982
ENSGALG00000013064	NSUN2	163.817	-0.176886	0.169024	0.998982
ENSGALG00000031328	PAK4	399.278	0.199305	0.169025	0.998982
ENSGALG00000011251	TBC1D5	417.364	-0.21574	0.169053	0.998982
ENSGALG00000040644	C8G	1626.89	0.215943	0.169122	0.998982
ENSGALG00000058970	ENSGALG00000058970	101.784	0.14073	0.169442	0.998982
ENSGALG00000015864	IBTK	565.469	-0.191464	0.169495	0.998982
ENSGALG00000008404	PICALML	2451.41	-0.118506	0.169585	0.998982
ENSGALG00000003584	KPNA2	97.0251	-0.211987	0.169747	0.998982
ENSGALG00000030672	TRIP4	346.029	-0.173399	0.169762	0.998982
ENSGALG00000028032	MSRA	454.719	0.144306	0.169783	0.998982
ENSGALG00000011041	DNAJC6	99.7841	-0.283439	0.169979	0.998982
ENSGALG00000011387	POLR2B	764.071	-0.0869227	0.169979	0.998982
ENSGALG00000001250	APLP2	17462.8	-0.108108	0.170046	0.998982
ENSGALG00000045168	RESF1	408.664	-0.283009	0.170094	0.998982
ENSGALG00000048011	SCLT1	75.0221	-0.25472	0.170225	0.998982
ENSGALG00000052796	C18orf32	31.2927	0.41595	0.170276	0.998982
ENSGALG00000016925	TBC1D4	212.046	-0.162781	0.17056	0.998982
ENSGALG00000047988	ENSGALG00000047988	738.739	-0.127568	0.170601	0.998982
ENSGALG00000016583	ESCO2	70.036	-0.215102	0.170682	0.998982
ENSGALG00000012089	ENSGALG00000012089	41.1061	-0.336173	0.17072	0.998982
ENSGALG00000017210	ANKRD49	152.72	0.142569	0.170749	0.998982
ENSGALG00000053440	ENSGALG00000053440	20.7248	0.428642	0.170841	0.998982
ENSGALG00000056247	ENSGALG00000056247	522.834	0.185742	0.170869	0.998982
ENSGALG00000006599	ZMYND11	1253.77	-0.186761	0.170869	0.998982
ENSGALG00000059944	ENSGALG00000059944	164.674	0.250214	0.170886	0.998982
ENSGALG00000014978	IQGAP2	2363.13	-0.256778	0.171006	0.998982
ENSGALG00000065871	ENSGALG00000065871	18.3384	0.347381	0.171066	0.998982
ENSGALG00000038364	CCN3	18.6873	0.387287	0.171221	0.998982
ENSGALG00000056327	ENSGALG00000056327	503.432	0.104852	0.171267	0.998982
ENSGALG00000023468	ENSGALG00000023468	154.903	0.215372	0.171343	0.998982
ENSGALG00000004837	CCNDBP1	612.831	0.112553	0.171363	0.998982
ENSGALG00000006792	VSTM2L	17.3915	0.308917	0.171385	0.998982
ENSGALG00000014754	ENSGALG00000014754	81.0479	0.344022	0.17162	0.998982
ENSGALG00000029582	EVI5	603.125	-0.243435	0.171724	0.998982
ENSGALG00000015419	PENK	23.8176	0.725945	0.171829	0.998982
ENSGALG00000012577	FRMD3	11.1256	-0.351584	0.171839	0.998982
ENSGALG00000015343	RTN4IP1	215.882	0.138674	0.171903	0.998982
ENSGALG00000035207	TDO2	26.0978	-0.46473	0.171957	0.998982
ENSGALG00000010646	STOX2	114.963	-0.176389	0.171983	0.998982
ENSGALG00000059219	ENSGALG00000059219	75.9997	0.215549	0.17223	0.998982
ENSGALG00000035718	DOK1	140.167	0.163448	0.172416	0.998982
ENSGALG00000002729	GK5	62.3955	-0.172792	0.172424	0.998982
ENSGALG00000006341	SLC25A48	2686.36	0.150965	0.172526	0.998982
ENSGALG00000008728	PTER	4390.67	-0.119599	0.1727	0.998982
ENSGALG00000002199	KLHL17	34.0726	0.229665	0.172726	0.998982
ENSGALG00000041052	ZNF532	298.28	-0.148108	0.172835	0.998982
ENSGALG00000032701	LY96	9.95534	0.39096	0.173077	0.998982
ENSGALG00000021304	RANBP3L	332.239	-0.251651	0.173136	0.998982
ENSGALG00000017098	GTF3A	180.128	0.170125	0.173212	0.998982
ENSGALG00000035667	NOC3L	138.305	-0.200145	0.173243	0.998982
ENSGALG00000035236	BCAP31	1678.7	0.187635	0.173278	0.998982
ENSGALG00000015111	APBA1	40.5172	0.20377	0.173301	0.998982
ENSGALG00000045092	CCDC112	35.0013	-0.297853	0.173358	0.998982
ENSGALG00000010317	POLH	270.903	0.148036	0.173415	0.998982
ENSGALG00000006372	RBM33	296.994	-0.22238	0.17347	0.998982
ENSGALG00000006899	ATP5L	2967.93	0.182846	0.173521	0.998982
ENSGALG00000042819	ENSGALG00000042819	19.6582	0.328187	0.173533	0.998982
ENSGALG00000003812	UBE2F	347.494	0.123234	0.173537	0.998982
ENSGALG00000054150	GPR27	26.3324	0.267269	0.173559	0.998982
ENSGALG00000011377	METAP2	924.851	-0.0979568	0.173566	0.998982
ENSGALG00000062089	ENSGALG00000062089	41.1625	0.347938	0.173837	0.998982
ENSGALG00000036915	SQLE	590.94	-0.327244	0.173927	0.998982
ENSGALG00000066990	ENSGALG00000066990	364.156	-0.199763	0.173935	0.998982
ENSGALG00000005438	PARVA	425.2	-0.171718	0.174039	0.998982
ENSGALG00000041731	CAPN7	168.326	-0.148774	0.174127	0.998982
ENSGALG00000060055	ENSGALG00000060055	87.0812	-0.180159	0.174319	0.998982
ENSGALG00000042418	CHEK1	17.7448	-0.316724	0.174385	0.998982
ENSGALG00000000150	RPL9	6849.94	0.135428	0.17459	0.998982
ENSGALG00000007168	C3orf67	76.9924	0.267822	0.17461	0.998982
ENSGALG00000007543	APCDD1L	361.312	0.27639	0.174816	0.998982
ENSGALG00000031158	OAT	1271.88	0.155618	0.174823	0.998982
ENSGALG00000009017	STEAP2	76.62	-0.223532	0.174866	0.998982
ENSGALG00000067694	ENSGALG00000067694	416.933	0.336153	0.174963	0.998982
ENSGALG00000001465	RPL38	3463.81	0.15534	0.175005	0.998982
ENSGALG00000059129	ENSGALG00000059129	23.5452	0.275632	0.175024	0.998982
ENSGALG00000011343	CNPPD1	1293.39	0.189818	0.175045	0.998982
ENSGALG00000025921	LOC431653	59.1429	-0.254987	0.175056	0.998982
ENSGALG00000041054	ENSGALG00000041054	29.7894	0.245449	0.175072	0.998982
ENSGALG00000031408	SORD	7615.64	0.178894	0.175087	0.998982
ENSGALG00000055226	ENSGALG00000055226	22.2387	-0.374282	0.175088	0.998982
ENSGALG00000001571	MYO1F	93.5889	0.208793	0.175098	0.998982
ENSGALG00000044788	ZNF628	679.337	-0.231149	0.175104	0.998982
ENSGALG00000010218	ENSGALG00000010218	53.8235	-0.258136	0.175141	0.998982
ENSGALG00000051466	NDFIP2	2456.77	-0.154089	0.175169	0.998982
ENSGALG00000037261	RFXANK	245.366	0.193477	0.175285	0.998982
ENSGALG00000010645	ENPP6	1528.88	0.235517	0.175287	0.998982
ENSGALG00000058600	ENSGALG00000058600	79.6124	0.206873	0.17538	0.998982
ENSGALG00000006891	ITIH5	670.371	-0.142204	0.1755	0.998982
ENSGALG00000015626	RGS12	119.065	-0.229576	0.175552	0.998982
ENSGALG00000009410	PEX1	371.779	-0.213194	0.175612	0.998982
ENSGALG00000017681	ENSGALG00000017681	134.391	0.234516	0.175706	0.998982
ENSGALG00000032199	FGR	138.136	0.155817	0.17571	0.998982
[truncated: 11,539 more rows]

## Sheet: LSLwk24P+ vs. LSLwk24P-
Effects of a transient lack of dietary mineral phosphorus on renal gene expression and plasma metabolites in two high-yielding laying hen strains
Hiba Qasir, Henry Reyer, Michael Oster, Siriluck Ponsuksili, Nares Trakooljul, Eduard Muráni, Vera Sommerfeld, Markus Rodehutscord, Klaus Wimmers
Supplementary Table S5. Differential expression results for the dietary phosphorus depletion within LSL strain at week 24.
The negative log2 Fold Change values indicate lower mRNA abundances (P+ > P-) and the positive log2 Fold Change values indicate higher mRNA abundances (P+ < P-) in hens kept on low P diets compared to controls.
Ensembl ID	Gene Symbol	baseMean expression	log2 Fold Change	P-value	BH-adj. P-value
ENSGALG00000018534	AQP7	996.402	-0.530537	4.13e-07	0.00556373
ENSGALG00000023740	HBZ	187.291	1.47269	4.95e-06	0.0333252
ENSGALG00000005284	LRRC39	69.9447	-0.811569	2.49e-05	0.111873
ENSGALG00000020386	BDKRB1	8.17405	-1.21249	3.74e-05	0.119324
ENSGALG00000006819	AGBL1	121.835	0.525071	5.22e-05	0.119324
ENSGALG00000055543	ENSGALG00000055543	72.3361	-1.03995	5.32e-05	0.119324
ENSGALG00000005043	ENSGALG00000005043	203.94	0.586489	6.31e-05	0.121337
ENSGALG00000063489	ENSGALG00000063489	37.4178	0.794278	9.03e-05	0.141076
ENSGALG00000030889	FOXA2	14.443	-0.987645	0.000100196	0.141076
ENSGALG00000019384	MAPK12	78.9012	-0.654671	0.000104773	0.141076
ENSGALG00000010703	C14orf159	362.947	-0.268167	0.000173421	0.212283
ENSGALG00000007645	PROM1L	44.6552	0.626105	0.000191655	0.215053
ENSGALG00000031826	MYOT	18.702	-0.80921	0.000238482	0.247013
ENSGALG00000016444	ODC	368.145	-0.323022	0.000289771	0.278698
ENSGALG00000054420	TUBB2A	180.307	-0.3248	0.000340906	0.292121
ENSGALG00000051597	LOC107051197	176.792	-0.325897	0.000358261	0.292121
ENSGALG00000011686	SEMA5B	164.37	0.46039	0.000368812	0.292121
ENSGALG00000006522	HCK	32.6768	0.963786	0.000502713	0.376057
ENSGALG00000041949	AAMDC	584.484	0.300482	0.00059265	0.420002
ENSGALG00000050353	ENSGALG00000050353	99.7539	0.632833	0.000689424	0.43714
ENSGALG00000039156	RASAL3	38.2712	0.615057	0.00070826	0.43714
ENSGALG00000016655	GYG2	34.9274	0.702695	0.000721249	0.43714
ENSGALG00000016043	CLDN14	35.5177	-0.963137	0.000746693	0.43714
ENSGALG00000064220	ENSGALG00000064220	813.284	-0.68093	0.000791166	0.439419
ENSGALG00000059224	ENSGALG00000059224	13.0488	-0.981062	0.000815854	0.439419
ENSGALG00000010645	ENPP6	1704.3	0.429575	0.000900434	0.461227
ENSGALG00000065347	ENSGALG00000065347	15.2069	-0.798469	0.000930452	0.461227
ENSGALG00000062634	ENSGALG00000062634	259.18	-0.609007	0.000984232	0.461227
ENSGALG00000037980	ENSGALG00000037980	28.3992	0.902619	0.00101112	0.461227
ENSGALG00000054856	LOC100857280	901.802	0.445797	0.00105107	0.461227
ENSGALG00000006677	P4HA2	566.039	-0.412057	0.00106187	0.461227
ENSGALG00000058761	ENSGALG00000058761	456.835	-0.394161	0.00112402	0.472966
ENSGALG00000026297	MMP3	17.0671	-1.61717	0.00119631	0.488133
ENSGALG00000033694	IFI30	1942.78	0.927691	0.00124847	0.494432
ENSGALG00000058758	ENSGALG00000058758	34.0061	1.53163	0.00130863	0.503448
ENSGALG00000006054	CALCA	20.9738	0.736498	0.00140449	0.508074
ENSGALG00000055385	ENSGALG00000055385	51.9591	0.660583	0.00143292	0.508074
ENSGALG00000038364	CCN3	24.0467	-0.567786	0.00146761	0.508074
ENSGALG00000054465	LOC101750389	71.9893	-0.870191	0.00147158	0.508074
ENSGALG00000012882	KDSR	1169.17	0.201558	0.00152494	0.51195
ENSGALG00000001449	STRA6	537.575	0.563754	0.00158474	0.51195
ENSGALG00000004518	BHMT2	1745.12	-0.320387	0.00162046	0.51195
ENSGALG00000005052	LOC100858944	20.9639	0.724736	0.00165887	0.51195
ENSGALG00000056880	ENSGALG00000056880	367.62	0.612138	0.00178998	0.51195
ENSGALG00000000726	ELAVL1	2473.27	0.172877	0.00180111	0.51195
ENSGALG00000014501	FGFBP2	20.6272	-0.581266	0.00181344	0.51195
ENSGALG00000005103	GDPD1	474.113	0.229396	0.00184982	0.51195
ENSGALG00000003433	DPEP2	16.3681	-0.837631	0.00185293	0.51195
ENSGALG00000067510	ENSGALG00000067510	627.878	-0.331117	0.00186302	0.51195
ENSGALG00000042505	DSEL	357.157	0.617533	0.00190262	0.512376
ENSGALG00000016067	HMGN1	857.777	-0.284999	0.00211517	0.558448
ENSGALG00000013627	SLC7A2	40.3464	-0.786624	0.00216342	0.5602
ENSGALG00000032997	EMILIN2	51.6378	-0.422138	0.00224267	0.569765
ENSGALG00000067146	ENSGALG00000067146	8.17831	0.88342	0.00229403	0.572021
ENSGALG00000000712	ENSGALG00000000712	1002.47	0.252929	0.00240148	0.578566
ENSGALG00000033510	ERBB3	451.582	0.273686	0.00249247	0.578566
ENSGALG00000062467	ENSGALG00000062467	24.4557	0.684781	0.00254287	0.578566
ENSGALG00000011958	TEF	1377.53	0.21895	0.0025634	0.578566
ENSGALG00000039221	LOC423110	121.431	0.325652	0.00257392	0.578566
ENSGALG00000012023	DACT1	118.475	-0.296859	0.00257809	0.578566
ENSGALG00000062088	ENSGALG00000062088	9.38556	-0.897666	0.00268309	0.592258
ENSGALG00000041634	ACTG2	62.5421	1.02634	0.00280756	0.603084
ENSGALG00000038652	LOC395611	5326.84	-0.307204	0.0028449	0.603084
ENSGALG00000040484	SEC31A	2335.7	0.269567	0.00288414	0.603084
ENSGALG00000040035	ADRB2	116.375	0.391241	0.00291975	0.603084
ENSGALG00000011605	EPB41L5	1050.77	0.230517	0.00295607	0.603084
ENSGALG00000008840	ACSL5	103.34	-0.339256	0.00306598	0.616171
ENSGALG00000017019	WDFY2	88.4236	0.281425	0.00340628	0.670864
ENSGALG00000041911	AAK1	1193.33	0.25522	0.00344082	0.670864
ENSGALG00000029024	TCF21	299.092	-0.312847	0.00350877	0.670864
ENSGALG00000062563	ENSGALG00000062563	127.733	-0.421204	0.00357845	0.670864
ENSGALG00000059731	ENSGALG00000059731	20.3634	0.575373	0.00358724	0.670864
ENSGALG00000005938	C7orf62	53.424	-0.424471	0.00371387	0.680142
ENSGALG00000057292	ENSGALG00000057292	288.677	-0.265673	0.00373787	0.680142
ENSGALG00000008691	SNX5	533.143	-0.24757	0.00400206	0.718504
ENSGALG00000062921	ENSGALG00000062921	77.3935	-0.524354	0.0040681	0.720749
ENSGALG00000000364	STC1	94.4095	-0.696188	0.00469413	0.800742
ENSGALG00000033301	DCAF1	577.413	0.192357	0.00474349	0.800742
ENSGALG00000007419	MASP1	1668.75	0.387204	0.00480405	0.800742
ENSGALG00000008681	NSMF	119.756	-0.339448	0.00487166	0.800742
ENSGALG00000068097	ENSGALG00000068097	165.621	0.254287	0.0049338	0.800742
ENSGALG00000002125	TMOD1	106.717	-0.368843	0.00501137	0.800742
ENSGALG00000052298	LOC100858099	75.3852	0.763059	0.00508954	0.800742
ENSGALG00000011101	URB2	143.422	0.324516	0.00511747	0.800742
ENSGALG00000008211	ACP2	1114.28	0.1907	0.00515445	0.800742
ENSGALG00000045758	SEC14L5	20.372	0.564013	0.0051961	0.800742
ENSGALG00000002170	LOC419888	81.8806	-0.339123	0.00522809	0.800742
ENSGALG00000061914	ENSGALG00000061914	377.766	0.948534	0.00523322	0.800742
ENSGALG00000063890	ENSGALG00000063890	40.4816	-0.774421	0.0053242	0.80551
ENSGALG00000012638	CRY1	729.838	-0.393422	0.00552841	0.823816
ENSGALG00000025898	SMAD6	249.579	-0.243513	0.00556756	0.823816
ENSGALG00000046180	TDRD1	21.3908	-0.61905	0.00563696	0.825019
ENSGALG00000017208	AMOTL1	231.294	0.306187	0.00575457	0.825203
ENSGALG00000007768	AURKB	20.5603	0.807713	0.00576079	0.825203
ENSGALG00000030863	SLC28A2	147.541	0.584739	0.00596784	0.827765
ENSGALG00000065661	ENSGALG00000065661	66.9943	-0.403776	0.00621324	0.827765
ENSGALG00000006565	GGT2	5686.23	-0.239654	0.00626775	0.827765
ENSGALG00000001130	WBSCR17	117.512	0.449042	0.0064075	0.827765
ENSGALG00000016446	ATP6V1C2	1060.08	-0.208804	0.00643118	0.827765
ENSGALG00000057474	ENSGALG00000057474	45.0076	0.473528	0.00650531	0.827765
ENSGALG00000067038	ENSGALG00000067038	9213	0.252382	0.00657879	0.827765
ENSGALG00000003144	TRIM25	576.635	0.220307	0.00663532	0.827765
ENSGALG00000000390	ENTPD4	491.119	0.23558	0.00665355	0.827765
ENSGALG00000052285	LOC771880	7.12633	0.876426	0.00672408	0.827765
ENSGALG00000051746	ENSGALG00000051746	656.415	0.562622	0.00673502	0.827765
ENSGALG00000047852	ENSGALG00000047852	19.2427	-0.63927	0.00675965	0.827765
ENSGALG00000037655	BCL9	269.135	0.287072	0.00677262	0.827765
ENSGALG00000056156	ENSGALG00000056156	45.2356	0.341253	0.00677474	0.827765
ENSGALG00000052072	LOC112531814	28.0786	0.64155	0.00677894	0.827765
ENSGALG00000057754	ENSGALG00000057754	84.7629	-0.388182	0.00683452	0.827765
ENSGALG00000058680	ENSGALG00000058680	8.54841	1.11983	0.00687322	0.827765
ENSGALG00000006792	VSTM2L	20.3135	-0.569907	0.00688523	0.827765
ENSGALG00000016500	FKBP1B	23.7369	-0.552912	0.00696924	0.830437
ENSGALG00000063077	ENSGALG00000063077	203.621	-0.875867	0.00703081	0.830437
ENSGALG00000007620	GFRA3	58.259	0.758768	0.0071726	0.839817
ENSGALG00000066753	ENSGALG00000066753	30.4894	-0.5846	0.00724894	0.84144
ENSGALG00000011271	LUM	137.017	-0.435619	0.00738972	0.850449
ENSGALG00000017169	ELMOD1	1072.35	-0.377871	0.00759088	0.866197
ENSGALG00000014656	RPRD2	527.538	0.211339	0.00774675	0.86899
ENSGALG00000030027	MCAM	483.116	0.358	0.00774986	0.86899
ENSGALG00000003876	TIMD4	32.0456	0.433789	0.00780897	0.86899
ENSGALG00000039172	ENSGALG00000039172	506.968	0.218698	0.0078839	0.870137
[truncated: 13,343 more rows]

## Sheet: Target genes expression
Effects of a transient lack of dietary mineral phosphorus on renal gene expression and plasma metabolites in two high-yielding laying hen strains
[truncated: 56 more rows]
